# Supplementary material for: Liquid biopsy: an examination of platelet RNA obtained from head and neck squamous cell carcinoma patients for predictive molecular tumor markers
Source: Explor Target Antitumor Ther. 2023 Jun 30;4(3):422–46. doi: 10.37349/etat.2023.00143 (PMC10344902; doi:10.37349/etat.2023.00143)
Supplement: Supplementary file 1 [file etat-04-1002143_sup_1.xlsx]

## Sheet: Table S1
All DEG, FDR < 0.05
Gene ID	Symbol	base Mean	log2 Fold Change	lfcSE	P value	FDR
ENSG00000197172	MAGEA6	42.076	0.0188466	0.210744	6.83436e-11	1.33619e-06
ENSG00000249203	LINC02224	41.3369	-0.0100918	0.210062	2.01964e-10	1.9743e-06
ENSG00000228974	ENSG00000228974	366.943	3.04314	0.556417	1.75844e-09	1.14597e-05
ENSG00000188089	PLA2G4E	629.802	0.117559	0.263771	1.79237e-08	8.76064e-05
ENSG00000225476	MTCO3P5	21.9514	4.50559	0.902436	3.85084e-08	0.000150575
ENSG00000141579	ZNF750	425.916	0.159293	0.318535	4.92604e-08	0.000160515
ENSG00000069011	PITX1	574.876	0.177218	0.350922	1.16754e-07	0.000283456
ENSG00000198074	AKR1B10	811.94	0.213769	0.450277	1.30484e-07	0.000283456
ENSG00000248544	ENSG00000248544	59.1179	3.95957	0.851285	1.04483e-07	0.000283456
ENSG00000162493	PDPN	317.245	6.20969	1.60943	1.47752e-07	0.000288869
ENSG00000229644	NAMPTP1	1296.6	3.18089	0.694294	1.77075e-07	0.000288869
ENSG00000262902	MTCO1P40	533.636	3.58673	0.785209	1.79475e-07	0.000288869
ENSG00000269821	KCNQ1OT1	366.111	4.02707	0.885805	1.92077e-07	0.000288869
ENSG00000189143	CLDN4	1000.67	0.149906	0.303369	2.34147e-07	0.000326986
ENSG00000221643	SNORA77	22.827	6.61409	1.57005	3.03734e-07	0.000395887
ENSG00000114251	WNT5A	257.312	0.195712	0.392681	4.0115e-07	0.000416941
ENSG00000137962	ARHGAP29	55.3597	2.32427	0.529986	4.1811e-07	0.000416941
ENSG00000140937	CDH11	146.129	0.163416	0.323719	3.62539e-07	0.000416941
ENSG00000196878	LAMB3	1338.34	3.69867	0.873645	4.26516e-07	0.000416941
ENSG00000272918	ENSG00000272918	132.346	4.48663	1.02865	3.84652e-07	0.000416941
ENSG00000237973	MTCO1P12	8016.42	3.46184	0.794742	5.03028e-07	0.00046271
ENSG00000255823	MTRNR2L8	537.086	3.56176	0.821122	5.20671e-07	0.00046271
ENSG00000096696	DSP	10087.8	3.39071	0.79493	6.51409e-07	0.000530654
ENSG00000239483	RPS15AP16	23.4829	4.06748	0.981636	6.27251e-07	0.000530654
ENSG00000167656	LY6D	1438.83	0.117881	0.263613	8.3908e-07	0.000656194
ENSG00000011465	DCN	1902.7	0.104984	0.251737	9.81378e-07	0.000725738
ENSG00000146648	EGFR	1365.02	0.127671	0.274166	1.00225e-06	0.000725738
ENSG00000074410	CA12	935.49	3.97049	1.01652	1.27409e-06	0.000754837
ENSG00000083857	FAT1	794.571	0.146097	0.297228	1.21466e-06	0.000754837
ENSG00000143061	IGSF3	565.752	3.59025	0.905147	1.19365e-06	0.000754837
ENSG00000237718	ENSG00000237718	37.3835	5.23936	1.24945	1.24894e-06	0.000754837
ENSG00000257802	ENSG00000257802	24.9897	2.36355	0.571459	1.19248e-06	0.000754837
ENSG00000267174	ENSG00000267174	46.1063	2.61506	0.6237	1.10901e-06	0.000754837
ENSG00000112378	PERP	13191.1	3.22877	0.79669	1.55214e-06	0.000892525
ENSG00000104368	PLAT	922.012	0.262279	0.716261	1.76075e-06	0.000956236
ENSG00000219491	TPT1P8	10.424	6.87619	2.60354	1.74985e-06	0.000956236
ENSG00000196754	S100A2	6517.46	0.153292	0.307799	1.85197e-06	0.000978592
ENSG00000274627	ENSG00000274627	373.443	3.81511	0.952542	2.05686e-06	0.00105825
ENSG00000108821	COL1A1	3512.23	0.147765	0.299553	2.15263e-06	0.00107913
ENSG00000114115	RBP1	603.655	4.11542	1.08969	2.29316e-06	0.00112084
ENSG00000198804	MT-CO1	2.92133e+06	3.18214	0.791455	2.37896e-06	0.00112997
ENSG00000235300	ENSG00000235300	28.0406	5.44156	1.40354	2.42743e-06	0.00112997
ENSG00000106278	PTPRZ1	414.302	0.151692	0.304417	3.10876e-06	0.00132129
ENSG00000137648	TMPRSS4	808.237	0.151274	0.30388	3.0106e-06	0.00132129
ENSG00000152583	SPARCL1	294.875	3.00048	0.797011	2.94859e-06	0.00132129
ENSG00000186081	KRT5	45618	4.35789	1.12719	3.0668e-06	0.00132129
ENSG00000170801	HTRA3	95.8316	3.4625	0.941956	3.44216e-06	0.00143186
ENSG00000149968	MMP3	399.881	0.136255	0.282811	3.76739e-06	0.00148748
ENSG00000210194	MT-TE	898.883	3.13976	0.810365	3.8041e-06	0.00148748
ENSG00000213853	EMP2	529.053	0.257579	0.665129	3.67389e-06	0.00148748
ENSG00000175793	SFN	16188.1	3.75522	0.98625	4.0256e-06	0.00154322
ENSG00000116132	PRRX1	205.274	0.156137	0.308918	4.22831e-06	0.00158976
ENSG00000240342	RPS2P5	123.405	-1.3514	0.342877	4.37307e-06	0.00161317
ENSG00000119888	EPCAM	459.8	0.139653	0.288007	4.49581e-06	0.00162773
ENSG00000081923	ATP8B1	272.61	2.5805	0.70679	5.19917e-06	0.00176588
ENSG00000120549	KIAA1217	345.638	3.72835	1.0635	5.29745e-06	0.00176588
ENSG00000136688	IL36G	710.733	0.107417	0.253592	5.32899e-06	0.00176588
ENSG00000198938	MT-CO3	3.33532e+06	3.13936	0.81971	5.12105e-06	0.00176588
ENSG00000265791	ENSG00000265791	65.4355	4.36804	1.16836	5.24571e-06	0.00176588
ENSG00000134757	DSG3	6481.5	0.0912928	0.240815	5.47914e-06	0.00178538
ENSG00000081277	PKP1	5835.2	4.31826	1.17391	5.73402e-06	0.0018378
ENSG00000229344	MTCO2P12	677.031	3.13535	0.834808	5.96762e-06	0.00188182
ENSG00000041982	TNC	2788.12	0.113676	0.259319	6.70878e-06	0.00193142
ENSG00000046604	DSG2	797.309	0.191027	0.377	6.68e-06	0.00193142
ENSG00000136695	IL36RN	784.626	0.164348	0.32417	6.42315e-06	0.00193142
ENSG00000158055	GRHL3	255.272	0.141927	0.289966	6.61373e-06	0.00193142
ENSG00000198727	MT-CYB	3.19247e+06	3.10902	0.826485	6.71764e-06	0.00193142
ENSG00000261560	ENSG00000261560	76.5987	3.35995	0.910334	6.39212e-06	0.00193142
ENSG00000039068	CDH1	1708.84	3.05916	0.850082	7.04709e-06	0.00194053
ENSG00000198695	MT-ND6	585834	3.14261	0.838988	6.98815e-06	0.00194053
ENSG00000210082	MT-RNR2	3.50493e+07	3.00109	0.797021	6.89139e-06	0.00194053
ENSG00000087245	MMP2	672.659	0.152234	0.305376	7.29811e-06	0.00195459
ENSG00000198899	MT-ATP6	2.28634e+06	3.16895	0.847008	7.20088e-06	0.00195459
ENSG00000210144	MT-TY	20192.6	3.4011	0.920917	7.56333e-06	0.00199825
ENSG00000139329	LUM	3991.46	0.0727111	0.229063	7.8056e-06	0.00203476
ENSG00000111799	COL12A1	861.883	0.16101	0.318585	7.95799e-06	0.00204719
ENSG00000226533	BTBD9-AS1	24.6974	4.75647	1.35554	8.5642e-06	0.00217453
ENSG00000198712	MT-CO2	2.66699e+06	3.02457	0.819282	8.72342e-06	0.00218656
ENSG00000104413	ESRP1	548.438	3.63292	1.04327	9.00591e-06	0.00222879
ENSG00000222041	CYTOR	686.208	2.02541	0.553126	9.41586e-06	0.00227271
ENSG00000250461	ENSG00000250461	104.412	2.8523	0.792442	9.37883e-06	0.00227271
ENSG00000079215	SLC1A3	106.142	3.42223	0.923539	9.77528e-06	0.00233069
ENSG00000164692	COL1A2	2470.82	0.166966	0.329014	9.95358e-06	0.00234461
ENSG00000269246	ENSG00000269246	52.0244	3.12674	0.881096	1.06814e-05	0.00248609
ENSG00000115594	IL1R1	198.187	2.16262	0.602801	1.10383e-05	0.00250941
ENSG00000122642	FKBP9	316.445	2.42166	0.703879	1.09701e-05	0.00250941
ENSG00000228253	MT-ATP8	394762	3.121	0.866692	1.13226e-05	0.00251556
ENSG00000248923	MTND5P11	261.259	3.23916	0.907662	1.12241e-05	0.00251556
ENSG00000074181	NOTCH3	576.574	2.75506	0.824953	1.17365e-05	0.0025782
ENSG00000182704	TSKU	444.536	4.0038	1.1766	1.19816e-05	0.00260281
ENSG00000228779	ENSG00000228779	19.7639	4.99811	1.40442	1.25437e-05	0.00269496
ENSG00000188373	C10orf99	512.039	0.111269	0.2569	1.26902e-05	0.0026968
ENSG00000136235	GPNMB	3398.53	3.809	1.10153	1.34042e-05	0.00274849
ENSG00000152661	GJA1	1973.35	0.125649	0.271138	1.31855e-05	0.00274849
ENSG00000153294	ADGRF4	124.374	0.121986	0.266166	1.32549e-05	0.00274849
ENSG00000168143	FAM83B	296.735	0.198841	0.394052	1.34957e-05	0.00274849
ENSG00000248144	ADH1C	19.3198	0.00804806	0.209841	1.38979e-05	0.00280122
ENSG00000131746	TNS4	595.999	0.261297	0.679682	1.4569e-05	0.0029039
ENSG00000198744	MTCO3P12	408.221	3.13757	0.896198	1.47193e-05	0.0029039
ENSG00000248483	POU5F2	30.7063	3.29253	0.969327	1.48529e-05	0.0029039
ENSG00000204001	LCN8	38.9675	-0.111492	0.256298	1.50371e-05	0.00291079
ENSG00000198786	MT-ND5	3.20204e+06	3.00647	0.849766	1.54964e-05	0.00297029
ENSG00000132698	RAB25	625.028	0.228362	0.493119	1.58427e-05	0.00297827
ENSG00000145623	OSMR	479.448	3.23763	0.973242	1.57571e-05	0.00297827
ENSG00000181722	ZBTB20	108.394	2.54203	0.736031	1.63774e-05	0.00304947
ENSG00000114388	NPRL2	187.959	-1.18781	0.328829	1.67685e-05	0.00309283
ENSG00000197632	SERPINB2	1475.61	0.185267	0.364098	1.73804e-05	0.00317575
ENSG00000121742	GJB6	2927.41	0.182984	0.359369	1.80406e-05	0.00326585
ENSG00000101311	FERMT1	553.954	0.144734	0.293803	1.90986e-05	0.00336577
ENSG00000181449	SOX2	260.916	0.0993535	0.246453	1.88369e-05	0.00336577
ENSG00000230937	MIR205HG	1153.71	0.104751	0.250877	1.9109e-05	0.00336577
ENSG00000132470	ITGB4	1335.52	2.90292	0.880307	1.97506e-05	0.00344771
ENSG00000270906	MTND4P35	51.3809	3.24992	0.98014	1.99425e-05	0.00345041
ENSG00000118898	PPL	2364.07	0.145131	0.294839	2.05185e-05	0.00351892
ENSG00000188643	S100A16	2742.04	0.159867	0.31683	2.14054e-05	0.00359938
ENSG00000225972	MTND1P23	1022.4	3.41594	1.00316	2.15399e-05	0.00359938
ENSG00000256148	ENSG00000256148	51.4636	3.17723	0.964098	2.13537e-05	0.00359938
ENSG00000255717	SNHG1	583.341	-1.31275	0.374672	2.29449e-05	0.00380166
ENSG00000279573	ENSG00000279573	29.1635	4.69868	1.46578	2.3416e-05	0.00384711
ENSG00000164379	FOXQ1	88.3369	0.1337	0.27901	2.53622e-05	0.00413214
ENSG00000124466	LYPD3	3351.96	0.231074	0.503956	2.58299e-05	0.00417356
ENSG00000062038	CDH3	1984.17	0.111619	0.257129	2.61837e-05	0.00419604
ENSG00000076604	TRAF4	278.248	-1.45723	0.426916	2.7429e-05	0.0043031
ENSG00000166535	A2ML1	1614.04	0.125632	0.270894	2.73094e-05	0.0043031
ENSG00000198840	MT-ND3	1.22091e+06	2.79903	0.829379	2.7512e-05	0.0043031
ENSG00000143217	NECTIN4	608.156	0.185352	0.362081	2.90415e-05	0.00450627
ENSG00000086570	FAT2	502.746	3.04786	0.981149	2.98203e-05	0.00455769
ENSG00000269066	ENSG00000269066	8.71001	5.72477	1.91306	2.98391e-05	0.00455769
ENSG00000125998	FAM83C	415.615	0.127095	0.272213	3.09479e-05	0.00465708
ENSG00000167748	KLK1	19.608	-2.58079	0.786042	3.09662e-05	0.00465708
ENSG00000074803	SLC12A1	9.2062	5.3138	1.66733	3.28002e-05	0.00484053
ENSG00000168453	HR	461.439	0.159191	0.314606	3.29288e-05	0.00484053
ENSG00000169397	RNASE3	21.1187	3.38293	1.02669	3.27345e-05	0.00484053
ENSG00000270225	MTCO2P22	636.583	2.54708	0.773793	3.32777e-05	0.00485532
ENSG00000135378	PRRG4	599.494	2.4001	0.746071	3.38008e-05	0.0048951
ENSG00000115008	IL1A	583.208	0.147558	0.296471	3.4938e-05	0.00502259
ENSG00000063660	GPC1	917.75	2.7278	0.870597	3.55891e-05	0.00507885
ENSG00000198888	MT-ND1	5.6789e+06	2.9987	0.911981	3.71841e-05	0.00512388
ENSG00000235872	ENSG00000235872	33.7001	3.37364	1.05597	3.6776e-05	0.00512388
ENSG00000249119	MTND6P4	166.059	2.70459	0.841233	3.7215e-05	0.00512388
ENSG00000249138	ENSG00000249138	82.1216	4.08691	1.27945	3.63253e-05	0.00512388
ENSG00000254593	OR7E126P	16.7033	3.44189	1.13127	3.64527e-05	0.00512388
ENSG00000091136	LAMB1	324.035	3.04503	0.976734	3.88527e-05	0.00516741
ENSG00000117525	F3	1025.2	0.119731	0.26436	3.85294e-05	0.00516741
ENSG00000198763	MT-ND2	3.77456e+06	2.87064	0.875325	3.82542e-05	0.00516741
ENSG00000211459	MT-RNR1	9.11479e+06	2.78942	0.849675	3.87667e-05	0.00516741
ENSG00000244921	MTCYBP18	55.3695	2.79156	0.887129	3.85999e-05	0.00516741
ENSG00000145824	CXCL14	2485.5	0.12271	0.267808	3.91783e-05	0.00517551
ENSG00000131435	PDLIM4	80.9201	0.104731	0.249973	4.07604e-05	0.00531755
ENSG00000198886	MT-ND4	6.01777e+06	2.81697	0.863966	4.07975e-05	0.00531755
ENSG00000132688	NES	91.1734	2.11099	0.683153	4.14924e-05	0.00537231
ENSG00000167767	KRT80	788.8	0.121036	0.265843	4.19839e-05	0.00540018
ENSG00000162981	LRATD1	330.026	0.161636	0.316525	4.25819e-05	0.0054413
ENSG00000142871	CCN1	424.676	0.12722	0.272363	4.45108e-05	0.00565085
ENSG00000274012	RN7SL2	175.28	3.21448	1.03603	4.66224e-05	0.00586813
ENSG00000281344	HELLPAR	32.6226	2.82704	0.920221	4.68225e-05	0.00586813
ENSG00000142910	TINAGL1	231.836	0.233926	0.500809	4.97265e-05	0.00618782
ENSG00000233597	ENSG00000233597	49.7466	3.15424	1.02531	5.00064e-05	0.00618782
ENSG00000100448	CTSG	22.5235	2.95649	0.947258	5.07805e-05	0.00620506
ENSG00000121068	TBX2	38.4917	0.156653	0.307729	5.07695e-05	0.00620506
ENSG00000103067	ESRP2	255.93	0.231341	0.495965	5.1778e-05	0.00624883
ENSG00000159516	SPRR2G	927.086	0.0554571	0.220769	5.15688e-05	0.00624883
ENSG00000129009	ISLR	134.345	0.120077	0.263668	5.23319e-05	0.00627694
ENSG00000161249	DMKN	1836.4	3.2103	1.04678	5.29014e-05	0.00630656
ENSG00000279283	ENSG00000279283	53.8346	3.41792	1.11413	5.46131e-05	0.00647115
ENSG00000109846	CRYAB	208.991	0.163823	0.319383	5.59999e-05	0.00659551
ENSG00000073282	TP63	2230.36	2.64121	0.866573	5.66224e-05	0.0066289
ENSG00000240371	RPS4XP13	98.001	-1.6743	0.52847	6.05461e-05	0.00704605
ENSG00000182492	BGN	444.594	0.183991	0.356397	6.1235e-05	0.00708406
ENSG00000099260	PALMD	246.986	0.186548	0.362914	6.19161e-05	0.00708849
ENSG00000103855	CD276	362.441	0.193482	0.378145	6.19985e-05	0.00708849
ENSG00000235385	LINC02154	39.1743	0.0869156	0.237163	6.39502e-05	0.00726913
ENSG00000185633	NDUFA4L2	1553.47	0.165674	0.323942	6.71753e-05	0.00759159
ENSG00000087510	TFAP2C	244.917	0.145545	0.291938	6.87435e-05	0.00763639
ENSG00000196663	TECPR2	738.457	1.02942	0.320266	6.83039e-05	0.00763639
ENSG00000279339	ENSG00000279339	33.2137	3.68522	1.23517	6.85962e-05	0.00763639
ENSG00000134755	DSC2	4095.61	2.88449	0.957734	7.0407e-05	0.00777699
ENSG00000170454	KRT75	178.406	0.104502	0.249877	7.17966e-05	0.00784188
ENSG00000175899	A2M	336.518	2.14485	0.729027	7.1784e-05	0.00784188
ENSG00000138271	GPR87	270.517	0.177145	0.343787	7.35323e-05	0.00793905
ENSG00000269028	MTRNR2L12	7429.11	2.40749	0.783442	7.39045e-05	0.00793905
ENSG00000275294	LINC02340	87.315	2.71083	0.90763	7.32622e-05	0.00793905
ENSG00000271717	ENSG00000271717	33.0001	3.84434	1.3082	7.45012e-05	0.00795942
ENSG00000128052	KDR	52.1522	3.12725	1.08189	7.52303e-05	0.00799363
ENSG00000188910	GJB3	501.424	0.1747	0.338078	8.10289e-05	0.00856258
ENSG00000243806	RPL7P18	31.4059	1.98014	0.655545	8.14608e-05	0.00856258
ENSG00000210196	MT-TP	12636.7	2.65015	0.877813	8.3474e-05	0.00872727
ENSG00000070731	ST6GALNAC2	322.644	1.82864	0.596168	8.46537e-05	0.00875696
ENSG00000229948	B3GALNT1P1	14.0914	3.76124	1.30845	8.42837e-05	0.00875696
ENSG00000075618	FSCN1	2139.89	2.32053	0.790391	8.68371e-05	0.00889267
ENSG00000169604	ANTXR1	332.076	0.139846	0.285699	8.68754e-05	0.00889267
ENSG00000154380	ENAH	805.643	2.21548	0.782541	9.03783e-05	0.00910818
ENSG00000176890	TYMS	109.762	2.19151	0.746079	9.02291e-05	0.00910818
ENSG00000187079	TEAD1	190.097	3.2648	1.15593	9.02511e-05	0.00910818
ENSG00000162458	FBLIM1	588.589	3.2405	1.13446	9.18571e-05	0.00920974
ENSG00000118523	CCN2	495.342	0.218929	0.446665	9.27216e-05	0.00924897
ENSG00000103044	HAS3	1436.07	2.76157	0.960141	9.84994e-05	0.00977544
ENSG00000242683	RPL12P21	19.9842	4.18776	1.52952	0.000101093	0.00997825
ENSG00000256006	ENSG00000256006	17.1453	3.85638	1.38088	0.000101564	0.00997825
ENSG00000178878	APOLD1	127.157	2.3665	0.825217	0.000102867	0.0100558
ENSG00000144452	ABCA12	144.475	4.11872	1.46515	0.000105075	0.0102205
ENSG00000137693	YAP1	516.131	0.21219	0.423892	0.000108118	0.0104644
ENSG00000196805	SPRR2B	146.299	0.0611496	0.223083	0.000109401	0.0105364
ENSG00000104332	SFRP1	134.887	0.116337	0.259819	0.00011099	0.010637
ENSG00000240233	RN7SL587P	68.2566	2.97319	1.04938	0.000113935	0.0108133
ENSG00000254505	CHMP4A	71.748	1.42182	0.489998	0.000113899	0.0108133
ENSG00000265527	MIR5690	6.59336	5.34931	1.97773	0.000115317	0.0108916
ENSG00000122641	INHBA	290.966	2.87743	1.11847	0.000115878	0.0108919
ENSG00000238741	SCARNA7	32.9822	3.9617	1.48335	0.000117348	0.0109773
ENSG00000139926	FRMD6	472.285	2.42863	0.889939	0.000118467	0.0110292
ENSG00000270174	ENSG00000270174	11.5159	4.78961	1.72978	0.000126388	0.0117109
ENSG00000115461	IGFBP5	941.423	0.128527	0.273315	0.000129232	0.0118066
ENSG00000143891	GALM	517.544	1.57556	0.541962	0.000128504	0.0118066
ENSG00000162069	BICDL2	85.7954	0.244792	0.558682	0.0001291	0.0118066
ENSG00000268257	AIRN	8.75955	7.54967	3.4218	0.000130806	0.0118948
ENSG00000131620	ANO1	278.415	3.67765	1.51002	0.000133419	0.0119942
ENSG00000168398	BDKRB2	206.957	0.212547	0.421066	0.000133186	0.0119942
ENSG00000243560	RN7SL364P	24.9635	2.91597	1.06048	0.000133739	0.0119942
ENSG00000169035	KLK7	981.914	0.0636181	0.224246	0.000136094	0.0120969
ENSG00000233830	EIF4HP1	242.473	1.99381	0.710856	0.000136121	0.0120969
ENSG00000113594	LIFR	26.3254	0.113467	0.257321	0.00013814	0.0122207
ENSG00000076826	CAMSAP3	110.572	2.69549	0.946798	0.000141466	0.012238
ENSG00000156052	GNAQ	2234.01	1.39011	0.476035	0.000140956	0.012238
ENSG00000197641	SERPINB13	1427.53	0.0553723	0.220692	0.000140575	0.012238
ENSG00000211858	TRAJ31	99.0203	2.77986	0.981927	0.000139669	0.012238
ENSG00000259045	MTCO1P2	37.4836	3.48477	1.30061	0.000141054	0.012238
ENSG00000178919	FOXE1	290.583	0.0614497	0.223218	0.000146527	0.0124555
ENSG00000189221	MAOA	190.727	0.136204	0.281034	0.000144913	0.0124555
ENSG00000199562	RNU6-37P	6.98324	3.97419	1.45373	0.000146438	0.0124555
ENSG00000212907	MT-ND4L	577132	2.51454	0.883297	0.000146311	0.0124555
ENSG00000117114	ADGRL2	221.224	0.118499	0.261659	0.000147606	0.0124929
ENSG00000184292	TACSTD2	4312.97	0.128317	0.27322	0.00014953	0.0126011
ENSG00000019549	SNAI2	340.059	0.183534	0.353201	0.000155933	0.0128094
ENSG00000138162	TACC2	270.752	3.48768	1.42297	0.000155616	0.0128094
ENSG00000145332	KLHL8	155.113	1.07761	0.371718	0.000154256	0.0128094
ENSG00000226928	RPS14P4	10.208	4.17667	1.59066	0.000155582	0.0128094
ENSG00000248527	MTATP6P1	100506	2.41169	0.852106	0.000153242	0.0128094
ENSG00000254017	IGHEP2	33.0465	3.41731	1.27472	0.00015541	0.0128094
ENSG00000270230	MTND6P22	13.447	3.13174	1.25022	0.000159088	0.013014
ENSG00000126785	RHOJ	29.9273	0.158949	0.312016	0.000162816	0.0132084
ENSG00000188153	COL4A5	316.361	0.110831	0.255334	0.000162785	0.0132084
ENSG00000176834	VSIG10	64.1298	1.73024	0.629105	0.000171812	0.0138805
ENSG00000225259	ST13P6	101.336	2.13647	0.799748	0.000174696	0.0140555
ENSG00000164821	DEFA4	42.8418	2.86375	1.04674	0.000180182	0.0144374
ENSG00000053747	LAMA3	1073.14	0.123546	0.26758	0.000183631	0.0146538
ENSG00000101825	MXRA5	204.048	0.147149	0.294181	0.000186435	0.0147578
ENSG00000102554	KLF5	2120.07	2.22376	0.834917	0.000186444	0.0147578
ENSG00000198868	MTND4LP30	26.3759	3.1182	1.22345	0.000187516	0.0147828
ENSG00000156463	SH3RF2	265.006	2.41162	0.88063	0.000191538	0.0150392
ENSG00000147689	FAM83A	1738.42	0.107465	0.252549	0.000194435	0.015145
ENSG00000271503	CCL5	67.9065	2.97977	1.13652	0.00019439	0.015145
ENSG00000089356	FXYD3	2742.82	0.106753	0.252111	0.00021747	0.0166259
ENSG00000166396	SERPINB7	291.578	0.114147	0.257656	0.000215167	0.0166259
ENSG00000172264	MACROD2	48.7356	-2.12254	0.83432	0.000215978	0.0166259
ENSG00000230562	FAM133DP	24.3312	2.58085	1.05023	0.000216836	0.0166259
ENSG00000254132	MTND6P3	75.8474	3.10864	1.20892	0.000217698	0.0166259
ENSG00000125037	EMC3	5752.74	1.97313	0.731229	0.000218627	0.0166318
ENSG00000172380	GNG12	1023.45	2.24104	0.889033	0.000219497	0.0166332
ENSG00000169925	BRD3	667.088	1.7667	0.653015	0.00022051	0.0166455
ENSG00000069812	HES2	345.144	0.104163	0.249187	0.000225632	0.0169667
ENSG00000270760	ENSG00000270760	24.1129	2.6069	1.06465	0.000227419	0.0170355
ENSG00000200651	ENSG00000200651	9.05529	3.38501	1.35761	0.000230542	0.0172035
ENSG00000128641	MYO1B	1507.52	2.20146	0.878597	0.00023742	0.0176494
ENSG00000232177	MTND4P24	31.4474	2.64933	1.08314	0.000238953	0.0176961
ENSG00000167880	EVPL	586.097	0.228796	0.47425	0.000240414	0.0177371
ENSG00000211513	MIR320E	7.53226	2.80421	1.08913	0.000243142	0.017871
ENSG00000274536	MIR223HG	1160.55	1.37143	0.500482	0.000246553	0.0180538
ENSG00000254879	PTPRJ-AS1	22.373	3.53286	1.40506	0.000248722	0.0181447
ENSG00000280163	ENSG00000280163	20.3348	2.94447	1.21662	0.000252015	0.0183165
ENSG00000167414	GNG8	403.688	2.22845	0.850259	0.000256499	0.0185734
ENSG00000143153	ATP1B1	1109.87	1.89595	0.743583	0.000258966	0.0186828
ENSG00000174939	ASPHD1	27.4278	2.85808	1.21926	0.000262646	0.0188786
ENSG00000185736	ADARB2	46.0927	-0.0396016	0.215093	0.00028536	0.0204362
ENSG00000106714	CNTNAP3	9.54181	2.40435	0.92715	0.000291349	0.0207133
ENSG00000107562	CXCL12	152.411	0.110369	0.255014	0.000291132	0.0207133
ENSG00000177508	IRX3	218.041	2.10549	0.817028	0.00029491	0.0208905
ENSG00000189001	SBSN	4589.88	0.0586441	0.222004	0.000303694	0.0214351
ENSG00000169908	TM4SF1	1413.63	2.1705	0.868232	0.000318887	0.0223461
ENSG00000272933	ENSG00000272933	58.3607	2.28467	0.953673	0.000318583	0.0223461
ENSG00000125398	SOX9	280.296	0.119901	0.262257	0.000325993	0.0227625
ENSG00000112769	LAMA4	137.841	0.265089	0.645209	0.000335948	0.0233741
ENSG00000104140	RHOV	439.529	0.107579	0.25234	0.000344575	0.0238893
ENSG00000168907	PLA2G4F	86.0468	0.11396	0.256832	0.000346683	0.0239505
ENSG00000169594	BNC1	509.807	2.72325	1.20999	0.000348846	0.0240151
ENSG00000164070	HSPA4L	181.925	0.118914	0.261955	0.00035015	0.0240203
ENSG00000206073	SERPINB4	798.477	0.054952	0.220463	0.000352524	0.0240986
ENSG00000147027	TMEM47	34.8588	0.100703	0.245841	0.000358648	0.0243811
ENSG00000188508	KRTDAP	1556.56	0.0664108	0.225483	0.000359151	0.0243811
ENSG00000137975	CLCA2	4294.07	0.066463	0.225537	0.000360406	0.0243817
ENSG00000282100	HSP90AB4P	63.7439	2.6679	1.12181	0.000363576	0.0245113
ENSG00000181333	HEPHL1	1411.59	0.10462	0.250117	0.000369111	0.024799
ENSG00000251544	MTND5P12	19.5396	3.4319	1.54794	0.000372015	0.0248999
ENSG00000251562	MALAT1	8640.8	1.94524	0.777005	0.000373161	0.0248999
ENSG00000187498	COL4A1	915.957	0.200056	0.389184	0.000375853	0.0249942
ENSG00000256045	MTRNR2L10	52.8601	2.40127	1.0127	0.000378757	0.025102
ENSG00000108602	ALDH3A1	1268.83	0.0593195	0.222245	0.000381194	0.0251781
ENSG00000116017	ARID3A	604.543	1.80599	0.719393	0.000385079	0.0253491
ENSG00000183347	GBP6	569.085	0.1702	0.327717	0.000390157	0.0255972
ENSG00000168743	NPNT	111.456	0.145578	0.290805	0.000397414	0.0259725
ENSG00000241772	ENSG00000241772	74.495	2.8704	1.19758	0.000398534	0.0259725
ENSG00000128951	DUT	224.8	-1.03331	0.392853	0.000400044	0.0259843
ENSG00000182326	C1S	1421.1	2.03779	0.869908	0.000402734	0.0260723
ENSG00000140519	RHCG	2397.97	0.0515959	0.219178	0.000405828	0.0261859
ENSG00000145934	TENM2	556.979	0.0651565	0.224869	0.000408082	0.0262448
ENSG00000227051	C14orf132	71.8522	2.01469	0.851333	0.000411954	0.0264069
ENSG00000135185	TMEM243	313.418	1.74342	0.70944	0.000415727	0.0265617
ENSG00000115380	EFEMP1	216.968	2.8643	1.17297	0.0004173	0.0265754
ENSG00000176597	B3GNT5	552.023	1.70795	0.723979	0.000433058	0.0274278
ENSG00000211448	DIO2	300.49	0.10851	0.252497	0.000434895	0.0274278
ENSG00000272053	ENSG00000272053	9439.46	1.41036	0.560481	0.00043455	0.0274278
ENSG00000174705	SH3PXD2B	199.687	1.80931	0.779999	0.000440971	0.0277216
ENSG00000279159	ENSG00000279159	122.101	1.78803	0.743662	0.000444727	0.0278681
ENSG00000186847	KRT14	48097.3	0.0629652	0.22388	0.000453787	0.028345
ENSG00000162105	SHANK2	35.7562	0.218657	0.433202	0.000467748	0.0290521
ENSG00000203785	SPRR2E	4638.53	0.0565737	0.221106	0.000468079	0.0290521
ENSG00000115977	AAK1	1805.81	1.65803	0.674181	0.000476127	0.0294581
ENSG00000264304	ENSG00000264304	29.1934	2.73575	1.23843	0.000481387	0.0296896
ENSG00000163638	ADAMTS9	22.5064	0.101755	0.246508	0.000484807	0.0297216
ENSG00000180509	KCNE1	7.25003	2.49584	0.982191	0.000484947	0.0297216
ENSG00000234432	ENSG00000234432	30.4514	2.04235	0.946448	0.000489581	0.0299119
ENSG00000188112	C6orf132	359.797	0.14593	0.291359	0.000495683	0.0301903
ENSG00000167244	IGF2	107.603	1.70903	0.736916	0.000506616	0.0307604
ENSG00000152137	HSPB8	370.334	0.0886892	0.237839	0.000508958	0.0308069
ENSG00000246223	LINC01550	124.458	2.17567	0.948503	0.000518295	0.0312753
ENSG00000281370	ENSG00000281370	6.34927	4.70613	2.26447	0.000521714	0.0313847
ENSG00000154227	CERS3	421.69	0.189702	0.362835	0.000524017	0.0314266
ENSG00000279700	ENSG00000279700	15.4093	2.90151	1.27695	0.000526798	0.0314967
ENSG00000189334	S100A14	3731.75	0.0631517	0.223933	0.0005337	0.0318121
ENSG00000213876	RPL7AP64	19.1662	2.95997	1.33643	0.000536135	0.0318601
ENSG00000133110	POSTN	1166.44	0.102747	0.248216	0.000539042	0.0319358
ENSG00000249072	ENSG00000249072	15.8127	2.81247	1.42423	0.000540944	0.0319517
ENSG00000117519	CNN3	560.484	1.86419	0.862443	0.00055362	0.0326019
ENSG00000068078	FGFR3	370.873	2.06181	0.964538	0.000560436	0.0327077
ENSG00000105976	MET	528.057	2.37515	1.13348	0.000558592	0.0327077
ENSG00000167757	KLK11	877.958	0.0634778	0.224051	0.000560079	0.0327077
ENSG00000270553	ENSG00000270553	152.098	1.30689	0.558135	0.000566914	0.0329873
ENSG00000163235	TGFA	489.382	1.37869	0.57336	0.000568907	0.0330051
ENSG00000279281	ENSG00000279281	8.02279	3.23827	1.48748	0.000572274	0.0331021
ENSG00000102172	SMS	713.763	1.41955	0.59498	0.00058	0.0333079
ENSG00000107672	NSMCE4A	203.095	-0.752506	0.287081	0.000580942	0.0333079
ENSG00000115828	QPCT	101.506	1.93628	0.823319	0.000578526	0.0333079
ENSG00000125780	TGM3	829.595	0.0878132	0.23761	0.000583884	0.0333787
ENSG00000183019	MCEMP1	191.155	1.48394	0.625864	0.000587274	0.0334746
ENSG00000185479	KRT6B	14138.6	0.0581366	0.221735	0.00059077	0.033576
ENSG00000087494	PTHLH	1305.31	0.0633136	0.223935	0.000597896	0.0335904
ENSG00000136859	ANGPTL2	157.498	0.167758	0.322609	0.000596204	0.0335904
ENSG00000187244	BCAM	172.187	1.89234	0.879966	0.000597343	0.0335904
ENSG00000260078	ENSG00000260078	23.3436	2.18346	0.938341	0.000595166	0.0335904
ENSG00000137573	SULF1	217.886	0.158753	0.308272	0.000601296	0.0336842
ENSG00000151014	NOCT	187.67	2.1616	0.965751	0.000604018	0.0336842
ENSG00000253043	RNU7-181P	6.20087	3.11311	1.37283	0.000604735	0.0336842
ENSG00000087903	RFX2	175.905	1.19936	0.505978	0.000606482	0.0336856
ENSG00000168542	COL3A1	5153.64	0.0584137	0.22184	0.000616563	0.0338607
ENSG00000171346	KRT15	1848.6	0.0650754	0.224806	0.000616039	0.0338607
ENSG00000176907	TCIM	77.4544	0.147966	0.294039	0.000615073	0.0338607
ENSG00000232196	MTRNR2L4	11.234	3.26146	1.71301	0.000615	0.0338607
ENSG00000048162	NOP16	127.19	-0.984631	0.416784	0.000621489	0.0340156
ENSG00000083307	GRHL2	259.569	1.85525	0.833144	0.000622862	0.0340156
ENSG00000252202	ENSG00000252202	22.3356	2.40037	1.14234	0.000625423	0.0340603
ENSG00000144645	OSBPL10	144.647	-1.66517	0.711334	0.000636798	0.0345313
ENSG00000261559	FSCN1P1	100.399	0.185859	0.354746	0.000637604	0.0345313
ENSG00000100385	IL2RB	1793.53	-1.26716	0.536819	0.000642922	0.0347231
ENSG00000087842	PIR	143.204	0.124821	0.267757	0.000646824	0.0348376
ENSG00000189190	ZNF600	226.206	-1.15304	0.474168	0.000650677	0.0348747
ENSG00000236312	RPL34P34	18.4627	-0.208049	0.402072	0.00065108	0.0348747
ENSG00000273247	ENSG00000273247	50.6293	1.32881	0.586101	0.000653332	0.0348997
ENSG00000122863	CHST3	125.829	0.0935726	0.240552	0.000660644	0.0351942
ENSG00000138433	CIR1	644.875	0.932237	0.380674	0.000665384	0.0353503
ENSG00000101384	JAG1	1492.07	1.82525	0.864989	0.000675771	0.0357081
ENSG00000139263	LRIG3	151.32	0.125886	0.267147	0.000674999	0.0357081
ENSG00000172137	CALB2	42.899	0.109487	0.252912	0.000689116	0.0363151
ENSG00000115009	CCL20	427.228	0.111203	0.25528	0.000691623	0.0363252
ENSG00000280434	ENSG00000280434	39.8563	2.3023	1.08751	0.000693023	0.0363252
ENSG00000163032	VSNL1	251.214	0.114857	0.257752	0.000701241	0.0366576
ENSG00000210154	MT-TD	227.728	2.22184	1.02079	0.000705422	0.0367779
ENSG00000176771	NCKAP5	42.7021	0.146786	0.290569	0.000721753	0.0375292
ENSG00000259926	ENSG00000259926	14.5957	3.85365	1.93383	0.000724517	0.037573
ENSG00000129455	KLK8	281.675	0.0782728	0.230963	0.000734727	0.0380017
ENSG00000128692	EIF2S2P4	229.896	1.18526	0.531476	0.000740701	0.0381076
ENSG00000135636	DYSF	246.927	1.57374	0.695249	0.000743516	0.0381076
ENSG00000185222	TCEAL9	522.72	1.46138	0.649059	0.00074652	0.0381076
ENSG00000210112	MT-TM	3892.54	2.25128	1.03417	0.000745185	0.0381076
ENSG00000242477	ENSG00000242477	57.1288	-1.39928	0.615454	0.000746276	0.0381076
ENSG00000122733	PHF24	13.0129	0.125952	0.267977	0.000753227	0.0383498
ENSG00000163803	PLB1	50.5814	1.36823	0.599695	0.000763811	0.0387877
ENSG00000182463	TSHZ2	92.7564	1.67738	0.756322	0.000777247	0.039266
ENSG00000229659	RPL26P6	23.7579	-0.205291	0.397121	0.000776802	0.039266
ENSG00000115221	ITGB6	504.981	2.48917	1.27455	0.000784246	0.0393067
ENSG00000149573	MPZL2	1748.28	0.288101	0.828594	0.000786093	0.0393067
ENSG00000226145	KRT16P6	135.029	0.100484	0.245209	0.000785054	0.0393067
ENSG00000270388	MTCO3P22	9.79408	3.35481	2.00745	0.000782598	0.0393067
ENSG00000157227	MMP14	1287.27	1.7173	0.826431	0.000791582	0.0394802
ENSG00000241794	SPRR2A	9430.87	0.052022	0.219294	0.000807174	0.0401554
ENSG00000265100	ENSG00000265100	72.1745	2.25025	1.08822	0.000820628	0.040721
ENSG00000057149	SERPINB3	977.159	0.0450253	0.216865	0.000837223	0.041127
ENSG00000134317	GRHL1	886.477	1.52286	0.693868	0.000836725	0.041127
ENSG00000210127	MT-TA	31.0732	2.65121	1.39425	0.000833693	0.041127
ENSG00000251405	ENSG00000251405	15.6501	2.30392	1.25906	0.000834264	0.041127
ENSG00000064692	SNCAIP	69.9307	0.0754343	0.229517	0.000880022	0.0430391
ENSG00000260084	ENSG00000260084	13.1558	2.27537	1.16141	0.000880549	0.0430391
ENSG00000109472	CPE	217.977	0.127322	0.269124	0.000887587	0.0432749
ENSG00000147697	GSDMC	185.08	0.131155	0.2724	0.000897401	0.0436445
ENSG00000233099	ENSG00000233099	45.9085	2.27404	1.14705	0.00090338	0.0438262
ENSG00000118113	MMP8	20.9433	2.13576	0.98827	0.000906006	0.0438448
ENSG00000176641	RNF152	57.0705	0.268005	0.623552	0.000912217	0.0439469
ENSG00000260395	ENSG00000260395	6.25551	3.78849	2.75937	0.000912611	0.0439469
ENSG00000074211	PPP2R2C	606.41	0.0964437	0.242826	0.00091601	0.0440022
ENSG00000199545	RNA5SP195	9.5818	3.29241	1.85871	0.000923532	0.0442549
ENSG00000169385	RNASE2	58.7171	1.61666	0.749509	0.000925905	0.0442601
ENSG00000154639	CXADR	258.331	2.25981	1.28905	0.000945123	0.0450685
ENSG00000135373	EHF	830.583	0.133731	0.276504	0.000949887	0.0451855
ENSG00000141994	DUS3L	161.115	-1.00328	0.442442	0.000953974	0.0452698
ENSG00000210049	MT-TF	1006.87	2.39662	1.18139	0.000960311	0.0454602
ENSG00000198774	RASSF9	71.4215	0.0911014	0.239292	0.000982063	0.0463776
ENSG00000109670	FBXW7	798.611	1.72838	0.828128	0.000988042	0.0464098
ENSG00000115963	RND3	876.584	0.0530754	0.219648	0.000989866	0.0464098
ENSG00000183853	KIRREL1	240.322	0.0906835	0.239	0.00098847	0.0464098
ENSG00000263941	RN7SL32P	37.6852	4.37206	2.54228	0.000994851	0.0465319
ENSG00000102038	SMARCA1	153.007	0.24425	0.512112	0.00100005	0.0465524
ENSG00000134762	DSC3	4385.93	0.0492157	0.218266	0.000999104	0.0465524
ENSG00000188010	MORN2	56.5141	0.176137	0.336604	0.00101055	0.0469295
ENSG00000118680	MYL12B	4761.76	1.14326	0.524273	0.00104806	0.0485562
ENSG00000153802	TMPRSS11D	827.846	0.0472427	0.217573	0.0010601	0.0489424
ENSG00000169474	SPRR1A	6586.41	0.0518101	0.21919	0.00106141	0.0489424
ENSG00000163347	CLDN1	1134.87	0.0623432	0.223465	0.00107697	0.0494555
ENSG00000164251	F2RL1	255.462	1.47706	0.690598	0.0010776	0.0494555

## Sheet: Table S2
Upregulated in tumor platelets
Gene ID	Symbol	base Mean	log2 Fold Change	lfcSE	P value	FDR
ENSG00000197172	MAGEA6	42.076	0.0188466	0.210744	6.83436e-11	1.33619e-06
ENSG00000228974	ENSG00000228974	366.943	3.04314	0.556417	1.75844e-09	1.14597e-05
ENSG00000188089	PLA2G4E	629.802	0.117559	0.263771	1.79237e-08	8.76064e-05
ENSG00000225476	MTCO3P5	21.9514	4.50559	0.902436	3.85084e-08	0.000150575
ENSG00000141579	ZNF750	425.916	0.159293	0.318535	4.92604e-08	0.000160515
ENSG00000069011	PITX1	574.876	0.177218	0.350922	1.16754e-07	0.000283456
ENSG00000198074	AKR1B10	811.94	0.213769	0.450277	1.30484e-07	0.000283456
ENSG00000248544	ENSG00000248544	59.1179	3.95957	0.851285	1.04483e-07	0.000283456
ENSG00000162493	PDPN	317.245	6.20969	1.60943	1.47752e-07	0.000288869
ENSG00000229644	NAMPTP1	1296.6	3.18089	0.694294	1.77075e-07	0.000288869
ENSG00000262902	MTCO1P40	533.636	3.58673	0.785209	1.79475e-07	0.000288869
ENSG00000269821	KCNQ1OT1	366.111	4.02707	0.885805	1.92077e-07	0.000288869
ENSG00000189143	CLDN4	1000.67	0.149906	0.303369	2.34147e-07	0.000326986
ENSG00000221643	SNORA77	22.827	6.61409	1.57005	3.03734e-07	0.000395887
ENSG00000114251	WNT5A	257.312	0.195712	0.392681	4.0115e-07	0.000416941
ENSG00000137962	ARHGAP29	55.3597	2.32427	0.529986	4.1811e-07	0.000416941
ENSG00000140937	CDH11	146.129	0.163416	0.323719	3.62539e-07	0.000416941
ENSG00000196878	LAMB3	1338.34	3.69867	0.873645	4.26516e-07	0.000416941
ENSG00000272918	ENSG00000272918	132.346	4.48663	1.02865	3.84652e-07	0.000416941
ENSG00000237973	MTCO1P12	8016.42	3.46184	0.794742	5.03028e-07	0.00046271
ENSG00000255823	MTRNR2L8	537.086	3.56176	0.821122	5.20671e-07	0.00046271
ENSG00000096696	DSP	10087.8	3.39071	0.79493	6.51409e-07	0.000530654
ENSG00000239483	RPS15AP16	23.4829	4.06748	0.981636	6.27251e-07	0.000530654
ENSG00000167656	LY6D	1438.83	0.117881	0.263613	8.3908e-07	0.000656194
ENSG00000011465	DCN	1902.7	0.104984	0.251737	9.81378e-07	0.000725738
ENSG00000146648	EGFR	1365.02	0.127671	0.274166	1.00225e-06	0.000725738
ENSG00000074410	CA12	935.49	3.97049	1.01652	1.27409e-06	0.000754837
ENSG00000083857	FAT1	794.571	0.146097	0.297228	1.21466e-06	0.000754837
ENSG00000143061	IGSF3	565.752	3.59025	0.905147	1.19365e-06	0.000754837
ENSG00000237718	ENSG00000237718	37.3835	5.23936	1.24945	1.24894e-06	0.000754837
ENSG00000257802	ENSG00000257802	24.9897	2.36355	0.571459	1.19248e-06	0.000754837
ENSG00000267174	ENSG00000267174	46.1063	2.61506	0.6237	1.10901e-06	0.000754837
ENSG00000112378	PERP	13191.1	3.22877	0.79669	1.55214e-06	0.000892525
ENSG00000104368	PLAT	922.012	0.262279	0.716261	1.76075e-06	0.000956236
ENSG00000219491	TPT1P8	10.424	6.87619	2.60354	1.74985e-06	0.000956236
ENSG00000196754	S100A2	6517.46	0.153292	0.307799	1.85197e-06	0.000978592
ENSG00000274627	ENSG00000274627	373.443	3.81511	0.952542	2.05686e-06	0.00105825
ENSG00000108821	COL1A1	3512.23	0.147765	0.299553	2.15263e-06	0.00107913
ENSG00000114115	RBP1	603.655	4.11542	1.08969	2.29316e-06	0.00112084
ENSG00000198804	MT-CO1	2.92133e+06	3.18214	0.791455	2.37896e-06	0.00112997
ENSG00000235300	ENSG00000235300	28.0406	5.44156	1.40354	2.42743e-06	0.00112997
ENSG00000106278	PTPRZ1	414.302	0.151692	0.304417	3.10876e-06	0.00132129
ENSG00000137648	TMPRSS4	808.237	0.151274	0.30388	3.0106e-06	0.00132129
ENSG00000152583	SPARCL1	294.875	3.00048	0.797011	2.94859e-06	0.00132129
ENSG00000186081	KRT5	45618	4.35789	1.12719	3.0668e-06	0.00132129
ENSG00000170801	HTRA3	95.8316	3.4625	0.941956	3.44216e-06	0.00143186
ENSG00000149968	MMP3	399.881	0.136255	0.282811	3.76739e-06	0.00148748
ENSG00000210194	MT-TE	898.883	3.13976	0.810365	3.8041e-06	0.00148748
ENSG00000213853	EMP2	529.053	0.257579	0.665129	3.67389e-06	0.00148748
ENSG00000175793	SFN	16188.1	3.75522	0.98625	4.0256e-06	0.00154322
ENSG00000116132	PRRX1	205.274	0.156137	0.308918	4.22831e-06	0.00158976
ENSG00000119888	EPCAM	459.8	0.139653	0.288007	4.49581e-06	0.00162773
ENSG00000081923	ATP8B1	272.61	2.5805	0.70679	5.19917e-06	0.00176588
ENSG00000120549	KIAA1217	345.638	3.72835	1.0635	5.29745e-06	0.00176588
ENSG00000136688	IL36G	710.733	0.107417	0.253592	5.32899e-06	0.00176588
ENSG00000198938	MT-CO3	3.33532e+06	3.13936	0.81971	5.12105e-06	0.00176588
ENSG00000265791	ENSG00000265791	65.4355	4.36804	1.16836	5.24571e-06	0.00176588
ENSG00000134757	DSG3	6481.5	0.0912928	0.240815	5.47914e-06	0.00178538
ENSG00000081277	PKP1	5835.2	4.31826	1.17391	5.73402e-06	0.0018378
ENSG00000229344	MTCO2P12	677.031	3.13535	0.834808	5.96762e-06	0.00188182
ENSG00000041982	TNC	2788.12	0.113676	0.259319	6.70878e-06	0.00193142
ENSG00000046604	DSG2	797.309	0.191027	0.377	6.68e-06	0.00193142
ENSG00000136695	IL36RN	784.626	0.164348	0.32417	6.42315e-06	0.00193142
ENSG00000158055	GRHL3	255.272	0.141927	0.289966	6.61373e-06	0.00193142
ENSG00000198727	MT-CYB	3.19247e+06	3.10902	0.826485	6.71764e-06	0.00193142
ENSG00000261560	ENSG00000261560	76.5987	3.35995	0.910334	6.39212e-06	0.00193142
ENSG00000039068	CDH1	1708.84	3.05916	0.850082	7.04709e-06	0.00194053
ENSG00000198695	MT-ND6	585834	3.14261	0.838988	6.98815e-06	0.00194053
ENSG00000210082	MT-RNR2	3.50493e+07	3.00109	0.797021	6.89139e-06	0.00194053
ENSG00000087245	MMP2	672.659	0.152234	0.305376	7.29811e-06	0.00195459
ENSG00000198899	MT-ATP6	2.28634e+06	3.16895	0.847008	7.20088e-06	0.00195459
ENSG00000210144	MT-TY	20192.6	3.4011	0.920917	7.56333e-06	0.00199825
ENSG00000139329	LUM	3991.46	0.0727111	0.229063	7.8056e-06	0.00203476
ENSG00000111799	COL12A1	861.883	0.16101	0.318585	7.95799e-06	0.00204719
ENSG00000226533	BTBD9-AS1	24.6974	4.75647	1.35554	8.5642e-06	0.00217453
ENSG00000198712	MT-CO2	2.66699e+06	3.02457	0.819282	8.72342e-06	0.00218656
ENSG00000104413	ESRP1	548.438	3.63292	1.04327	9.00591e-06	0.00222879
ENSG00000222041	CYTOR	686.208	2.02541	0.553126	9.41586e-06	0.00227271
ENSG00000250461	ENSG00000250461	104.412	2.8523	0.792442	9.37883e-06	0.00227271
ENSG00000079215	SLC1A3	106.142	3.42223	0.923539	9.77528e-06	0.00233069
ENSG00000164692	COL1A2	2470.82	0.166966	0.329014	9.95358e-06	0.00234461
ENSG00000269246	ENSG00000269246	52.0244	3.12674	0.881096	1.06814e-05	0.00248609
ENSG00000115594	IL1R1	198.187	2.16262	0.602801	1.10383e-05	0.00250941
ENSG00000122642	FKBP9	316.445	2.42166	0.703879	1.09701e-05	0.00250941
ENSG00000228253	MT-ATP8	394762	3.121	0.866692	1.13226e-05	0.00251556
ENSG00000248923	MTND5P11	261.259	3.23916	0.907662	1.12241e-05	0.00251556
ENSG00000074181	NOTCH3	576.574	2.75506	0.824953	1.17365e-05	0.0025782
ENSG00000182704	TSKU	444.536	4.0038	1.1766	1.19816e-05	0.00260281
ENSG00000228779	ENSG00000228779	19.7639	4.99811	1.40442	1.25437e-05	0.00269496
ENSG00000188373	C10orf99	512.039	0.111269	0.2569	1.26902e-05	0.0026968
ENSG00000136235	GPNMB	3398.53	3.809	1.10153	1.34042e-05	0.00274849
ENSG00000152661	GJA1	1973.35	0.125649	0.271138	1.31855e-05	0.00274849
ENSG00000153294	ADGRF4	124.374	0.121986	0.266166	1.32549e-05	0.00274849
ENSG00000168143	FAM83B	296.735	0.198841	0.394052	1.34957e-05	0.00274849
ENSG00000248144	ADH1C	19.3198	0.00804806	0.209841	1.38979e-05	0.00280122
ENSG00000131746	TNS4	595.999	0.261297	0.679682	1.4569e-05	0.0029039
ENSG00000198744	MTCO3P12	408.221	3.13757	0.896198	1.47193e-05	0.0029039
ENSG00000248483	POU5F2	30.7063	3.29253	0.969327	1.48529e-05	0.0029039
ENSG00000198786	MT-ND5	3.20204e+06	3.00647	0.849766	1.54964e-05	0.00297029
ENSG00000132698	RAB25	625.028	0.228362	0.493119	1.58427e-05	0.00297827
ENSG00000145623	OSMR	479.448	3.23763	0.973242	1.57571e-05	0.00297827
ENSG00000181722	ZBTB20	108.394	2.54203	0.736031	1.63774e-05	0.00304947
ENSG00000197632	SERPINB2	1475.61	0.185267	0.364098	1.73804e-05	0.00317575
ENSG00000121742	GJB6	2927.41	0.182984	0.359369	1.80406e-05	0.00326585
ENSG00000101311	FERMT1	553.954	0.144734	0.293803	1.90986e-05	0.00336577
ENSG00000181449	SOX2	260.916	0.0993535	0.246453	1.88369e-05	0.00336577
ENSG00000230937	MIR205HG	1153.71	0.104751	0.250877	1.9109e-05	0.00336577
ENSG00000132470	ITGB4	1335.52	2.90292	0.880307	1.97506e-05	0.00344771
ENSG00000270906	MTND4P35	51.3809	3.24992	0.98014	1.99425e-05	0.00345041
ENSG00000118898	PPL	2364.07	0.145131	0.294839	2.05185e-05	0.00351892
ENSG00000188643	S100A16	2742.04	0.159867	0.31683	2.14054e-05	0.00359938
ENSG00000225972	MTND1P23	1022.4	3.41594	1.00316	2.15399e-05	0.00359938
ENSG00000256148	ENSG00000256148	51.4636	3.17723	0.964098	2.13537e-05	0.00359938
ENSG00000279573	ENSG00000279573	29.1635	4.69868	1.46578	2.3416e-05	0.00384711
ENSG00000164379	FOXQ1	88.3369	0.1337	0.27901	2.53622e-05	0.00413214
ENSG00000124466	LYPD3	3351.96	0.231074	0.503956	2.58299e-05	0.00417356
ENSG00000062038	CDH3	1984.17	0.111619	0.257129	2.61837e-05	0.00419604
ENSG00000166535	A2ML1	1614.04	0.125632	0.270894	2.73094e-05	0.0043031
ENSG00000198840	MT-ND3	1.22091e+06	2.79903	0.829379	2.7512e-05	0.0043031
ENSG00000143217	NECTIN4	608.156	0.185352	0.362081	2.90415e-05	0.00450627
ENSG00000086570	FAT2	502.746	3.04786	0.981149	2.98203e-05	0.00455769
ENSG00000269066	ENSG00000269066	8.71001	5.72477	1.91306	2.98391e-05	0.00455769
ENSG00000125998	FAM83C	415.615	0.127095	0.272213	3.09479e-05	0.00465708
ENSG00000074803	SLC12A1	9.2062	5.3138	1.66733	3.28002e-05	0.00484053
ENSG00000168453	HR	461.439	0.159191	0.314606	3.29288e-05	0.00484053
ENSG00000169397	RNASE3	21.1187	3.38293	1.02669	3.27345e-05	0.00484053
ENSG00000270225	MTCO2P22	636.583	2.54708	0.773793	3.32777e-05	0.00485532
ENSG00000135378	PRRG4	599.494	2.4001	0.746071	3.38008e-05	0.0048951
ENSG00000115008	IL1A	583.208	0.147558	0.296471	3.4938e-05	0.00502259
ENSG00000063660	GPC1	917.75	2.7278	0.870597	3.55891e-05	0.00507885
ENSG00000198888	MT-ND1	5.6789e+06	2.9987	0.911981	3.71841e-05	0.00512388
ENSG00000235872	ENSG00000235872	33.7001	3.37364	1.05597	3.6776e-05	0.00512388
ENSG00000249119	MTND6P4	166.059	2.70459	0.841233	3.7215e-05	0.00512388
ENSG00000249138	ENSG00000249138	82.1216	4.08691	1.27945	3.63253e-05	0.00512388
ENSG00000254593	OR7E126P	16.7033	3.44189	1.13127	3.64527e-05	0.00512388
ENSG00000091136	LAMB1	324.035	3.04503	0.976734	3.88527e-05	0.00516741
ENSG00000117525	F3	1025.2	0.119731	0.26436	3.85294e-05	0.00516741
ENSG00000198763	MT-ND2	3.77456e+06	2.87064	0.875325	3.82542e-05	0.00516741
ENSG00000211459	MT-RNR1	9.11479e+06	2.78942	0.849675	3.87667e-05	0.00516741
ENSG00000244921	MTCYBP18	55.3695	2.79156	0.887129	3.85999e-05	0.00516741
ENSG00000145824	CXCL14	2485.5	0.12271	0.267808	3.91783e-05	0.00517551
ENSG00000131435	PDLIM4	80.9201	0.104731	0.249973	4.07604e-05	0.00531755
ENSG00000198886	MT-ND4	6.01777e+06	2.81697	0.863966	4.07975e-05	0.00531755
ENSG00000132688	NES	91.1734	2.11099	0.683153	4.14924e-05	0.00537231
ENSG00000167767	KRT80	788.8	0.121036	0.265843	4.19839e-05	0.00540018
ENSG00000162981	LRATD1	330.026	0.161636	0.316525	4.25819e-05	0.0054413
ENSG00000142871	CCN1	424.676	0.12722	0.272363	4.45108e-05	0.00565085
ENSG00000274012	RN7SL2	175.28	3.21448	1.03603	4.66224e-05	0.00586813
ENSG00000281344	HELLPAR	32.6226	2.82704	0.920221	4.68225e-05	0.00586813
ENSG00000142910	TINAGL1	231.836	0.233926	0.500809	4.97265e-05	0.00618782
ENSG00000233597	ENSG00000233597	49.7466	3.15424	1.02531	5.00064e-05	0.00618782
ENSG00000100448	CTSG	22.5235	2.95649	0.947258	5.07805e-05	0.00620506
ENSG00000121068	TBX2	38.4917	0.156653	0.307729	5.07695e-05	0.00620506
ENSG00000103067	ESRP2	255.93	0.231341	0.495965	5.1778e-05	0.00624883
ENSG00000159516	SPRR2G	927.086	0.0554571	0.220769	5.15688e-05	0.00624883
ENSG00000129009	ISLR	134.345	0.120077	0.263668	5.23319e-05	0.00627694
ENSG00000161249	DMKN	1836.4	3.2103	1.04678	5.29014e-05	0.00630656
ENSG00000279283	ENSG00000279283	53.8346	3.41792	1.11413	5.46131e-05	0.00647115
ENSG00000109846	CRYAB	208.991	0.163823	0.319383	5.59999e-05	0.00659551
ENSG00000073282	TP63	2230.36	2.64121	0.866573	5.66224e-05	0.0066289
ENSG00000182492	BGN	444.594	0.183991	0.356397	6.1235e-05	0.00708406
ENSG00000099260	PALMD	246.986	0.186548	0.362914	6.19161e-05	0.00708849
ENSG00000103855	CD276	362.441	0.193482	0.378145	6.19985e-05	0.00708849
ENSG00000235385	LINC02154	39.1743	0.0869156	0.237163	6.39502e-05	0.00726913
ENSG00000185633	NDUFA4L2	1553.47	0.165674	0.323942	6.71753e-05	0.00759159
ENSG00000087510	TFAP2C	244.917	0.145545	0.291938	6.87435e-05	0.00763639
ENSG00000196663	TECPR2	738.457	1.02942	0.320266	6.83039e-05	0.00763639
ENSG00000279339	ENSG00000279339	33.2137	3.68522	1.23517	6.85962e-05	0.00763639
ENSG00000134755	DSC2	4095.61	2.88449	0.957734	7.0407e-05	0.00777699
ENSG00000170454	KRT75	178.406	0.104502	0.249877	7.17966e-05	0.00784188
ENSG00000175899	A2M	336.518	2.14485	0.729027	7.1784e-05	0.00784188
ENSG00000138271	GPR87	270.517	0.177145	0.343787	7.35323e-05	0.00793905
ENSG00000269028	MTRNR2L12	7429.11	2.40749	0.783442	7.39045e-05	0.00793905
ENSG00000275294	LINC02340	87.315	2.71083	0.90763	7.32622e-05	0.00793905
ENSG00000271717	ENSG00000271717	33.0001	3.84434	1.3082	7.45012e-05	0.00795942
ENSG00000128052	KDR	52.1522	3.12725	1.08189	7.52303e-05	0.00799363
ENSG00000188910	GJB3	501.424	0.1747	0.338078	8.10289e-05	0.00856258
ENSG00000243806	RPL7P18	31.4059	1.98014	0.655545	8.14608e-05	0.00856258
ENSG00000210196	MT-TP	12636.7	2.65015	0.877813	8.3474e-05	0.00872727
ENSG00000070731	ST6GALNAC2	322.644	1.82864	0.596168	8.46537e-05	0.00875696
ENSG00000229948	B3GALNT1P1	14.0914	3.76124	1.30845	8.42837e-05	0.00875696
ENSG00000075618	FSCN1	2139.89	2.32053	0.790391	8.68371e-05	0.00889267
ENSG00000169604	ANTXR1	332.076	0.139846	0.285699	8.68754e-05	0.00889267
ENSG00000154380	ENAH	805.643	2.21548	0.782541	9.03783e-05	0.00910818
ENSG00000176890	TYMS	109.762	2.19151	0.746079	9.02291e-05	0.00910818
ENSG00000187079	TEAD1	190.097	3.2648	1.15593	9.02511e-05	0.00910818
ENSG00000162458	FBLIM1	588.589	3.2405	1.13446	9.18571e-05	0.00920974
ENSG00000118523	CCN2	495.342	0.218929	0.446665	9.27216e-05	0.00924897
ENSG00000103044	HAS3	1436.07	2.76157	0.960141	9.84994e-05	0.00977544
ENSG00000242683	RPL12P21	19.9842	4.18776	1.52952	0.000101093	0.00997825
ENSG00000256006	ENSG00000256006	17.1453	3.85638	1.38088	0.000101564	0.00997825
ENSG00000178878	APOLD1	127.157	2.3665	0.825217	0.000102867	0.0100558
ENSG00000144452	ABCA12	144.475	4.11872	1.46515	0.000105075	0.0102205
ENSG00000137693	YAP1	516.131	0.21219	0.423892	0.000108118	0.0104644
ENSG00000196805	SPRR2B	146.299	0.0611496	0.223083	0.000109401	0.0105364
ENSG00000104332	SFRP1	134.887	0.116337	0.259819	0.00011099	0.010637
ENSG00000240233	RN7SL587P	68.2566	2.97319	1.04938	0.000113935	0.0108133
ENSG00000254505	CHMP4A	71.748	1.42182	0.489998	0.000113899	0.0108133
ENSG00000265527	MIR5690	6.59336	5.34931	1.97773	0.000115317	0.0108916
ENSG00000122641	INHBA	290.966	2.87743	1.11847	0.000115878	0.0108919
ENSG00000238741	SCARNA7	32.9822	3.9617	1.48335	0.000117348	0.0109773
ENSG00000139926	FRMD6	472.285	2.42863	0.889939	0.000118467	0.0110292
ENSG00000270174	ENSG00000270174	11.5159	4.78961	1.72978	0.000126388	0.0117109
ENSG00000115461	IGFBP5	941.423	0.128527	0.273315	0.000129232	0.0118066
ENSG00000143891	GALM	517.544	1.57556	0.541962	0.000128504	0.0118066
ENSG00000162069	BICDL2	85.7954	0.244792	0.558682	0.0001291	0.0118066
ENSG00000268257	AIRN	8.75955	7.54967	3.4218	0.000130806	0.0118948
ENSG00000131620	ANO1	278.415	3.67765	1.51002	0.000133419	0.0119942
ENSG00000168398	BDKRB2	206.957	0.212547	0.421066	0.000133186	0.0119942
ENSG00000243560	RN7SL364P	24.9635	2.91597	1.06048	0.000133739	0.0119942
ENSG00000169035	KLK7	981.914	0.0636181	0.224246	0.000136094	0.0120969
ENSG00000233830	EIF4HP1	242.473	1.99381	0.710856	0.000136121	0.0120969
ENSG00000113594	LIFR	26.3254	0.113467	0.257321	0.00013814	0.0122207
ENSG00000076826	CAMSAP3	110.572	2.69549	0.946798	0.000141466	0.012238
ENSG00000156052	GNAQ	2234.01	1.39011	0.476035	0.000140956	0.012238
ENSG00000197641	SERPINB13	1427.53	0.0553723	0.220692	0.000140575	0.012238
ENSG00000211858	TRAJ31	99.0203	2.77986	0.981927	0.000139669	0.012238
ENSG00000259045	MTCO1P2	37.4836	3.48477	1.30061	0.000141054	0.012238
ENSG00000178919	FOXE1	290.583	0.0614497	0.223218	0.000146527	0.0124555
ENSG00000189221	MAOA	190.727	0.136204	0.281034	0.000144913	0.0124555
ENSG00000199562	RNU6-37P	6.98324	3.97419	1.45373	0.000146438	0.0124555
ENSG00000212907	MT-ND4L	577132	2.51454	0.883297	0.000146311	0.0124555
ENSG00000117114	ADGRL2	221.224	0.118499	0.261659	0.000147606	0.0124929
ENSG00000184292	TACSTD2	4312.97	0.128317	0.27322	0.00014953	0.0126011
ENSG00000019549	SNAI2	340.059	0.183534	0.353201	0.000155933	0.0128094
ENSG00000138162	TACC2	270.752	3.48768	1.42297	0.000155616	0.0128094
ENSG00000145332	KLHL8	155.113	1.07761	0.371718	0.000154256	0.0128094
ENSG00000226928	RPS14P4	10.208	4.17667	1.59066	0.000155582	0.0128094
ENSG00000248527	MTATP6P1	100506	2.41169	0.852106	0.000153242	0.0128094
ENSG00000254017	IGHEP2	33.0465	3.41731	1.27472	0.00015541	0.0128094
ENSG00000270230	MTND6P22	13.447	3.13174	1.25022	0.000159088	0.013014
ENSG00000126785	RHOJ	29.9273	0.158949	0.312016	0.000162816	0.0132084
ENSG00000188153	COL4A5	316.361	0.110831	0.255334	0.000162785	0.0132084
ENSG00000176834	VSIG10	64.1298	1.73024	0.629105	0.000171812	0.0138805
ENSG00000225259	ST13P6	101.336	2.13647	0.799748	0.000174696	0.0140555
ENSG00000164821	DEFA4	42.8418	2.86375	1.04674	0.000180182	0.0144374
ENSG00000053747	LAMA3	1073.14	0.123546	0.26758	0.000183631	0.0146538
ENSG00000101825	MXRA5	204.048	0.147149	0.294181	0.000186435	0.0147578
ENSG00000102554	KLF5	2120.07	2.22376	0.834917	0.000186444	0.0147578
ENSG00000198868	MTND4LP30	26.3759	3.1182	1.22345	0.000187516	0.0147828
ENSG00000156463	SH3RF2	265.006	2.41162	0.88063	0.000191538	0.0150392
ENSG00000147689	FAM83A	1738.42	0.107465	0.252549	0.000194435	0.015145
ENSG00000271503	CCL5	67.9065	2.97977	1.13652	0.00019439	0.015145
ENSG00000089356	FXYD3	2742.82	0.106753	0.252111	0.00021747	0.0166259
ENSG00000166396	SERPINB7	291.578	0.114147	0.257656	0.000215167	0.0166259
ENSG00000230562	FAM133DP	24.3312	2.58085	1.05023	0.000216836	0.0166259
ENSG00000254132	MTND6P3	75.8474	3.10864	1.20892	0.000217698	0.0166259
ENSG00000125037	EMC3	5752.74	1.97313	0.731229	0.000218627	0.0166318
ENSG00000172380	GNG12	1023.45	2.24104	0.889033	0.000219497	0.0166332
ENSG00000169925	BRD3	667.088	1.7667	0.653015	0.00022051	0.0166455
ENSG00000069812	HES2	345.144	0.104163	0.249187	0.000225632	0.0169667
ENSG00000270760	ENSG00000270760	24.1129	2.6069	1.06465	0.000227419	0.0170355
ENSG00000200651	ENSG00000200651	9.05529	3.38501	1.35761	0.000230542	0.0172035
ENSG00000128641	MYO1B	1507.52	2.20146	0.878597	0.00023742	0.0176494
ENSG00000232177	MTND4P24	31.4474	2.64933	1.08314	0.000238953	0.0176961
ENSG00000167880	EVPL	586.097	0.228796	0.47425	0.000240414	0.0177371
ENSG00000211513	MIR320E	7.53226	2.80421	1.08913	0.000243142	0.017871
ENSG00000274536	MIR223HG	1160.55	1.37143	0.500482	0.000246553	0.0180538
ENSG00000254879	PTPRJ-AS1	22.373	3.53286	1.40506	0.000248722	0.0181447
ENSG00000280163	ENSG00000280163	20.3348	2.94447	1.21662	0.000252015	0.0183165
ENSG00000167414	GNG8	403.688	2.22845	0.850259	0.000256499	0.0185734
ENSG00000143153	ATP1B1	1109.87	1.89595	0.743583	0.000258966	0.0186828
ENSG00000174939	ASPHD1	27.4278	2.85808	1.21926	0.000262646	0.0188786
ENSG00000106714	CNTNAP3	9.54181	2.40435	0.92715	0.000291349	0.0207133
ENSG00000107562	CXCL12	152.411	0.110369	0.255014	0.000291132	0.0207133
ENSG00000177508	IRX3	218.041	2.10549	0.817028	0.00029491	0.0208905
ENSG00000189001	SBSN	4589.88	0.0586441	0.222004	0.000303694	0.0214351
ENSG00000169908	TM4SF1	1413.63	2.1705	0.868232	0.000318887	0.0223461
ENSG00000272933	ENSG00000272933	58.3607	2.28467	0.953673	0.000318583	0.0223461
ENSG00000125398	SOX9	280.296	0.119901	0.262257	0.000325993	0.0227625
ENSG00000112769	LAMA4	137.841	0.265089	0.645209	0.000335948	0.0233741
ENSG00000104140	RHOV	439.529	0.107579	0.25234	0.000344575	0.0238893
ENSG00000168907	PLA2G4F	86.0468	0.11396	0.256832	0.000346683	0.0239505
ENSG00000169594	BNC1	509.807	2.72325	1.20999	0.000348846	0.0240151
ENSG00000164070	HSPA4L	181.925	0.118914	0.261955	0.00035015	0.0240203
ENSG00000206073	SERPINB4	798.477	0.054952	0.220463	0.000352524	0.0240986
ENSG00000147027	TMEM47	34.8588	0.100703	0.245841	0.000358648	0.0243811
ENSG00000188508	KRTDAP	1556.56	0.0664108	0.225483	0.000359151	0.0243811
ENSG00000137975	CLCA2	4294.07	0.066463	0.225537	0.000360406	0.0243817
ENSG00000282100	HSP90AB4P	63.7439	2.6679	1.12181	0.000363576	0.0245113
ENSG00000181333	HEPHL1	1411.59	0.10462	0.250117	0.000369111	0.024799
ENSG00000251544	MTND5P12	19.5396	3.4319	1.54794	0.000372015	0.0248999
ENSG00000251562	MALAT1	8640.8	1.94524	0.777005	0.000373161	0.0248999
ENSG00000187498	COL4A1	915.957	0.200056	0.389184	0.000375853	0.0249942
ENSG00000256045	MTRNR2L10	52.8601	2.40127	1.0127	0.000378757	0.025102
ENSG00000108602	ALDH3A1	1268.83	0.0593195	0.222245	0.000381194	0.0251781
ENSG00000116017	ARID3A	604.543	1.80599	0.719393	0.000385079	0.0253491
ENSG00000183347	GBP6	569.085	0.1702	0.327717	0.000390157	0.0255972
ENSG00000168743	NPNT	111.456	0.145578	0.290805	0.000397414	0.0259725
ENSG00000241772	ENSG00000241772	74.495	2.8704	1.19758	0.000398534	0.0259725
ENSG00000182326	C1S	1421.1	2.03779	0.869908	0.000402734	0.0260723
ENSG00000140519	RHCG	2397.97	0.0515959	0.219178	0.000405828	0.0261859
ENSG00000145934	TENM2	556.979	0.0651565	0.224869	0.000408082	0.0262448
ENSG00000227051	C14orf132	71.8522	2.01469	0.851333	0.000411954	0.0264069
ENSG00000135185	TMEM243	313.418	1.74342	0.70944	0.000415727	0.0265617
ENSG00000115380	EFEMP1	216.968	2.8643	1.17297	0.0004173	0.0265754
ENSG00000176597	B3GNT5	552.023	1.70795	0.723979	0.000433058	0.0274278
ENSG00000211448	DIO2	300.49	0.10851	0.252497	0.000434895	0.0274278
ENSG00000272053	ENSG00000272053	9439.46	1.41036	0.560481	0.00043455	0.0274278
ENSG00000174705	SH3PXD2B	199.687	1.80931	0.779999	0.000440971	0.0277216
ENSG00000279159	ENSG00000279159	122.101	1.78803	0.743662	0.000444727	0.0278681
ENSG00000186847	KRT14	48097.3	0.0629652	0.22388	0.000453787	0.028345
ENSG00000162105	SHANK2	35.7562	0.218657	0.433202	0.000467748	0.0290521
ENSG00000203785	SPRR2E	4638.53	0.0565737	0.221106	0.000468079	0.0290521
ENSG00000115977	AAK1	1805.81	1.65803	0.674181	0.000476127	0.0294581
ENSG00000264304	ENSG00000264304	29.1934	2.73575	1.23843	0.000481387	0.0296896
ENSG00000163638	ADAMTS9	22.5064	0.101755	0.246508	0.000484807	0.0297216
ENSG00000180509	KCNE1	7.25003	2.49584	0.982191	0.000484947	0.0297216
ENSG00000234432	ENSG00000234432	30.4514	2.04235	0.946448	0.000489581	0.0299119
ENSG00000188112	C6orf132	359.797	0.14593	0.291359	0.000495683	0.0301903
ENSG00000167244	IGF2	107.603	1.70903	0.736916	0.000506616	0.0307604
ENSG00000152137	HSPB8	370.334	0.0886892	0.237839	0.000508958	0.0308069
ENSG00000246223	LINC01550	124.458	2.17567	0.948503	0.000518295	0.0312753
ENSG00000281370	ENSG00000281370	6.34927	4.70613	2.26447	0.000521714	0.0313847
ENSG00000154227	CERS3	421.69	0.189702	0.362835	0.000524017	0.0314266
ENSG00000279700	ENSG00000279700	15.4093	2.90151	1.27695	0.000526798	0.0314967
ENSG00000189334	S100A14	3731.75	0.0631517	0.223933	0.0005337	0.0318121
ENSG00000213876	RPL7AP64	19.1662	2.95997	1.33643	0.000536135	0.0318601
ENSG00000133110	POSTN	1166.44	0.102747	0.248216	0.000539042	0.0319358
ENSG00000249072	ENSG00000249072	15.8127	2.81247	1.42423	0.000540944	0.0319517
ENSG00000117519	CNN3	560.484	1.86419	0.862443	0.00055362	0.0326019
ENSG00000068078	FGFR3	370.873	2.06181	0.964538	0.000560436	0.0327077
ENSG00000105976	MET	528.057	2.37515	1.13348	0.000558592	0.0327077
ENSG00000167757	KLK11	877.958	0.0634778	0.224051	0.000560079	0.0327077
ENSG00000270553	ENSG00000270553	152.098	1.30689	0.558135	0.000566914	0.0329873
ENSG00000163235	TGFA	489.382	1.37869	0.57336	0.000568907	0.0330051
ENSG00000279281	ENSG00000279281	8.02279	3.23827	1.48748	0.000572274	0.0331021
ENSG00000102172	SMS	713.763	1.41955	0.59498	0.00058	0.0333079
ENSG00000115828	QPCT	101.506	1.93628	0.823319	0.000578526	0.0333079
ENSG00000125780	TGM3	829.595	0.0878132	0.23761	0.000583884	0.0333787
ENSG00000183019	MCEMP1	191.155	1.48394	0.625864	0.000587274	0.0334746
ENSG00000185479	KRT6B	14138.6	0.0581366	0.221735	0.00059077	0.033576
ENSG00000087494	PTHLH	1305.31	0.0633136	0.223935	0.000597896	0.0335904
ENSG00000136859	ANGPTL2	157.498	0.167758	0.322609	0.000596204	0.0335904
ENSG00000187244	BCAM	172.187	1.89234	0.879966	0.000597343	0.0335904
ENSG00000260078	ENSG00000260078	23.3436	2.18346	0.938341	0.000595166	0.0335904
ENSG00000137573	SULF1	217.886	0.158753	0.308272	0.000601296	0.0336842
ENSG00000151014	NOCT	187.67	2.1616	0.965751	0.000604018	0.0336842
ENSG00000253043	RNU7-181P	6.20087	3.11311	1.37283	0.000604735	0.0336842
ENSG00000087903	RFX2	175.905	1.19936	0.505978	0.000606482	0.0336856
ENSG00000168542	COL3A1	5153.64	0.0584137	0.22184	0.000616563	0.0338607
ENSG00000171346	KRT15	1848.6	0.0650754	0.224806	0.000616039	0.0338607
ENSG00000176907	TCIM	77.4544	0.147966	0.294039	0.000615073	0.0338607
ENSG00000232196	MTRNR2L4	11.234	3.26146	1.71301	0.000615	0.0338607
ENSG00000083307	GRHL2	259.569	1.85525	0.833144	0.000622862	0.0340156
ENSG00000252202	ENSG00000252202	22.3356	2.40037	1.14234	0.000625423	0.0340603
ENSG00000261559	FSCN1P1	100.399	0.185859	0.354746	0.000637604	0.0345313
ENSG00000087842	PIR	143.204	0.124821	0.267757	0.000646824	0.0348376
ENSG00000273247	ENSG00000273247	50.6293	1.32881	0.586101	0.000653332	0.0348997
ENSG00000122863	CHST3	125.829	0.0935726	0.240552	0.000660644	0.0351942
ENSG00000138433	CIR1	644.875	0.932237	0.380674	0.000665384	0.0353503
ENSG00000101384	JAG1	1492.07	1.82525	0.864989	0.000675771	0.0357081
ENSG00000139263	LRIG3	151.32	0.125886	0.267147	0.000674999	0.0357081
ENSG00000172137	CALB2	42.899	0.109487	0.252912	0.000689116	0.0363151
ENSG00000115009	CCL20	427.228	0.111203	0.25528	0.000691623	0.0363252
ENSG00000280434	ENSG00000280434	39.8563	2.3023	1.08751	0.000693023	0.0363252
ENSG00000163032	VSNL1	251.214	0.114857	0.257752	0.000701241	0.0366576
ENSG00000210154	MT-TD	227.728	2.22184	1.02079	0.000705422	0.0367779
ENSG00000176771	NCKAP5	42.7021	0.146786	0.290569	0.000721753	0.0375292
ENSG00000259926	ENSG00000259926	14.5957	3.85365	1.93383	0.000724517	0.037573
ENSG00000129455	KLK8	281.675	0.0782728	0.230963	0.000734727	0.0380017
ENSG00000128692	EIF2S2P4	229.896	1.18526	0.531476	0.000740701	0.0381076
ENSG00000135636	DYSF	246.927	1.57374	0.695249	0.000743516	0.0381076
ENSG00000185222	TCEAL9	522.72	1.46138	0.649059	0.00074652	0.0381076
ENSG00000210112	MT-TM	3892.54	2.25128	1.03417	0.000745185	0.0381076
ENSG00000122733	PHF24	13.0129	0.125952	0.267977	0.000753227	0.0383498
ENSG00000163803	PLB1	50.5814	1.36823	0.599695	0.000763811	0.0387877
ENSG00000182463	TSHZ2	92.7564	1.67738	0.756322	0.000777247	0.039266
ENSG00000115221	ITGB6	504.981	2.48917	1.27455	0.000784246	0.0393067
ENSG00000149573	MPZL2	1748.28	0.288101	0.828594	0.000786093	0.0393067
ENSG00000226145	KRT16P6	135.029	0.100484	0.245209	0.000785054	0.0393067
ENSG00000270388	MTCO3P22	9.79408	3.35481	2.00745	0.000782598	0.0393067
ENSG00000157227	MMP14	1287.27	1.7173	0.826431	0.000791582	0.0394802
ENSG00000241794	SPRR2A	9430.87	0.052022	0.219294	0.000807174	0.0401554
ENSG00000265100	ENSG00000265100	72.1745	2.25025	1.08822	0.000820628	0.040721
ENSG00000057149	SERPINB3	977.159	0.0450253	0.216865	0.000837223	0.041127
ENSG00000134317	GRHL1	886.477	1.52286	0.693868	0.000836725	0.041127
ENSG00000210127	MT-TA	31.0732	2.65121	1.39425	0.000833693	0.041127
ENSG00000251405	ENSG00000251405	15.6501	2.30392	1.25906	0.000834264	0.041127
ENSG00000064692	SNCAIP	69.9307	0.0754343	0.229517	0.000880022	0.0430391
ENSG00000260084	ENSG00000260084	13.1558	2.27537	1.16141	0.000880549	0.0430391
ENSG00000109472	CPE	217.977	0.127322	0.269124	0.000887587	0.0432749
ENSG00000147697	GSDMC	185.08	0.131155	0.2724	0.000897401	0.0436445
ENSG00000233099	ENSG00000233099	45.9085	2.27404	1.14705	0.00090338	0.0438262
ENSG00000118113	MMP8	20.9433	2.13576	0.98827	0.000906006	0.0438448
ENSG00000176641	RNF152	57.0705	0.268005	0.623552	0.000912217	0.0439469
ENSG00000260395	ENSG00000260395	6.25551	3.78849	2.75937	0.000912611	0.0439469
ENSG00000074211	PPP2R2C	606.41	0.0964437	0.242826	0.00091601	0.0440022
ENSG00000199545	RNA5SP195	9.5818	3.29241	1.85871	0.000923532	0.0442549
ENSG00000169385	RNASE2	58.7171	1.61666	0.749509	0.000925905	0.0442601
ENSG00000154639	CXADR	258.331	2.25981	1.28905	0.000945123	0.0450685
ENSG00000135373	EHF	830.583	0.133731	0.276504	0.000949887	0.0451855
ENSG00000210049	MT-TF	1006.87	2.39662	1.18139	0.000960311	0.0454602
ENSG00000198774	RASSF9	71.4215	0.0911014	0.239292	0.000982063	0.0463776
ENSG00000109670	FBXW7	798.611	1.72838	0.828128	0.000988042	0.0464098
ENSG00000115963	RND3	876.584	0.0530754	0.219648	0.000989866	0.0464098
ENSG00000183853	KIRREL1	240.322	0.0906835	0.239	0.00098847	0.0464098
ENSG00000263941	RN7SL32P	37.6852	4.37206	2.54228	0.000994851	0.0465319
ENSG00000102038	SMARCA1	153.007	0.24425	0.512112	0.00100005	0.0465524
ENSG00000134762	DSC3	4385.93	0.0492157	0.218266	0.000999104	0.0465524
ENSG00000188010	MORN2	56.5141	0.176137	0.336604	0.00101055	0.0469295
ENSG00000118680	MYL12B	4761.76	1.14326	0.524273	0.00104806	0.0485562
ENSG00000153802	TMPRSS11D	827.846	0.0472427	0.217573	0.0010601	0.0489424
ENSG00000169474	SPRR1A	6586.41	0.0518101	0.21919	0.00106141	0.0489424
ENSG00000163347	CLDN1	1134.87	0.0623432	0.223465	0.00107697	0.0494555
ENSG00000164251	F2RL1	255.462	1.47706	0.690598	0.0010776	0.0494555

## Sheet: Table S3
Tumor-related genes
Gene ID	Symbol	base Mean	log2 Fold Change	lfcSE	P value	FDR
ENSG00000219491	TPT1P8	10.424	6.87619	2.60354	1.74985e-06	0.000956236
ENSG00000162493	PDPN	317.245	6.20969	1.60943	1.47752e-07	0.000288869
ENSG00000186081	KRT5	45618	4.35789	1.12719	3.0668e-06	0.00132129
ENSG00000081277	PKP1	5835.2	4.31826	1.17391	5.73402e-06	0.0018378
ENSG00000144452	ABCA12	144.475	4.11872	1.46515	0.000105075	0.0102205
ENSG00000114115	RBP1	603.655	4.11542	1.08969	2.29316e-06	0.00112084
ENSG00000182704	TSKU	444.536	4.0038	1.1766	1.19816e-05	0.00260281
ENSG00000074410	CA12	935.49	3.97049	1.01652	1.27409e-06	0.000754837
ENSG00000136235	GPNMB	3398.53	3.809	1.10153	1.34042e-05	0.00274849
ENSG00000175793	SFN	16188.1	3.75522	0.98625	4.0256e-06	0.00154322
ENSG00000120549	KIAA1217	345.638	3.72835	1.0635	5.29745e-06	0.00176588
ENSG00000196878	LAMB3	1338.34	3.69867	0.873645	4.26516e-07	0.000416941
ENSG00000131620	ANO1	278.415	3.67765	1.51002	0.000133419	0.0119942
ENSG00000104413	ESRP1	548.438	3.63292	1.04327	9.00591e-06	0.00222879
ENSG00000143061	IGSF3	565.752	3.59025	0.905147	1.19365e-06	0.000754837
ENSG00000138162	TACC2	270.752	3.48768	1.42297	0.000155616	0.0128094
ENSG00000170801	HTRA3	95.8316	3.4625	0.941956	3.44216e-06	0.00143186
ENSG00000079215	SLC1A3	106.142	3.42223	0.923539	9.77528e-06	0.00233069
ENSG00000096696	DSP	10087.8	3.39071	0.79493	6.51409e-07	0.000530654
ENSG00000187079	TEAD1	190.097	3.2648	1.15593	9.02511e-05	0.00910818
ENSG00000162458	FBLIM1	588.589	3.2405	1.13446	9.18571e-05	0.00920974
ENSG00000145623	OSMR	479.448	3.23763	0.973242	1.57571e-05	0.00297827
ENSG00000112378	PERP	13191.1	3.22877	0.79669	1.55214e-06	0.000892525
ENSG00000274012	RN7SL2	175.28	3.21448	1.03603	4.66224e-05	0.00586813
ENSG00000161249	DMKN	1836.4	3.2103	1.04678	5.29014e-05	0.00630656
ENSG00000229644	NAMPTP1	1296.6	3.18089	0.694294	1.77075e-07	0.000288869
ENSG00000128052	KDR	52.1522	3.12725	1.08189	7.52303e-05	0.00799363
ENSG00000039068	CDH1	1708.84	3.05916	0.850082	7.04709e-06	0.00194053
ENSG00000086570	FAT2	502.746	3.04786	0.981149	2.98203e-05	0.00455769
ENSG00000091136	LAMB1	324.035	3.04503	0.976734	3.88527e-05	0.00516741
ENSG00000228974		366.943	3.04314	0.556417	1.75844e-09	1.14597e-05
ENSG00000152583	SPARCL1	294.875	3.00048	0.797011	2.94859e-06	0.00132129
ENSG00000132470	ITGB4	1335.52	2.90292	0.880307	1.97506e-05	0.00344771
ENSG00000134755	DSC2	4095.61	2.88449	0.957734	7.0407e-05	0.00777699
ENSG00000122641	INHBA	290.966	2.87743	1.11847	0.000115878	0.0108919
ENSG00000115380	EFEMP1	216.968	2.8643	1.17297	0.0004173	0.0265754
ENSG00000174939	ASPHD1	27.4278	2.85808	1.21926	0.000262646	0.0188786
ENSG00000103044	HAS3	1436.07	2.76157	0.960141	9.84994e-05	0.00977544
ENSG00000074181	NOTCH3	576.574	2.75506	0.824953	1.17365e-05	0.0025782
ENSG00000063660	GPC1	917.75	2.7278	0.870597	3.55891e-05	0.00507885
ENSG00000169594	BNC1	509.807	2.72325	1.20999	0.000348846	0.0240151
ENSG00000076826	CAMSAP3	110.572	2.69549	0.946798	0.000141466	0.012238
ENSG00000073282	TP63	2230.36	2.64121	0.866573	5.66224e-05	0.0066289
ENSG00000081923	ATP8B1	272.61	2.5805	0.70679	5.19917e-06	0.00176588
ENSG00000115221	ITGB6	504.981	2.48917	1.27455	0.000784246	0.0393067
ENSG00000139926	FRMD6	472.285	2.42863	0.889939	0.000118467	0.0110292
ENSG00000122642	FKBP9	316.445	2.42166	0.703879	1.09701e-05	0.00250941
ENSG00000156463	SH3RF2	265.006	2.41162	0.88063	0.000191538	0.0150392
ENSG00000106714	CNTNAP3	9.54181	2.40435	0.92715	0.000291349	0.0207133
ENSG00000135378	PRRG4	599.494	2.4001	0.746071	3.38008e-05	0.0048951
ENSG00000105976	MET	528.057	2.37515	1.13348	0.000558592	0.0327077
ENSG00000178878	APOLD1	127.157	2.3665	0.825217	0.000102867	0.0100558
ENSG00000137962	ARHGAP29	55.3597	2.32427	0.529986	4.1811e-07	0.000416941
ENSG00000075618	FSCN1	2139.89	2.32053	0.790391	8.68371e-05	0.00889267
ENSG00000154639	CXADR	258.331	2.25981	1.28905	0.000945123	0.0450685
ENSG00000172380	GNG12	1023.45	2.24104	0.889033	0.000219497	0.0166332
ENSG00000102554	KLF5	2120.07	2.22376	0.834917	0.000186444	0.0147578
ENSG00000154380	ENAH	805.643	2.21548	0.782541	9.03783e-05	0.00910818
ENSG00000128641	MYO1B	1507.52	2.20146	0.878597	0.00023742	0.0176494
ENSG00000176890	TYMS	109.762	2.19151	0.746079	9.02291e-05	0.00910818
ENSG00000169908	TM4SF1	1413.63	2.1705	0.868232	0.000318887	0.0223461
ENSG00000115594	IL1R1	198.187	2.16262	0.602801	1.10383e-05	0.00250941
ENSG00000151014	NOCT	187.67	2.1616	0.965751	0.000604018	0.0336842
ENSG00000175899	A2M	336.518	2.14485	0.729027	7.1784e-05	0.00784188
ENSG00000225259	ST13P6	101.336	2.13647	0.799748	0.000174696	0.0140555
ENSG00000132688	NES	91.1734	2.11099	0.683153	4.14924e-05	0.00537231
ENSG00000177508	IRX3	218.041	2.10549	0.817028	0.00029491	0.0208905
ENSG00000068078	FGFR3	370.873	2.06181	0.964538	0.000560436	0.0327077
ENSG00000182326	C1S	1421.1	2.03779	0.869908	0.000402734	0.0260723
ENSG00000227051	C14orf132	71.8522	2.01469	0.851333	0.000411954	0.0264069
ENSG00000233830	EIF4HP1	242.473	1.99381	0.710856	0.000136121	0.0120969
ENSG00000143153	ATP1B1	1109.87	1.89595	0.743583	0.000258966	0.0186828
ENSG00000187244	BCAM	172.187	1.89234	0.879966	0.000597343	0.0335904
ENSG00000117519	CNN3	560.484	1.86419	0.862443	0.00055362	0.0326019
ENSG00000083307	GRHL2	259.569	1.85525	0.833144	0.000622862	0.0340156
ENSG00000070731	ST6GALNAC2	322.644	1.82864	0.596168	8.46537e-05	0.00875696
ENSG00000101384	JAG1	1492.07	1.82525	0.864989	0.000675771	0.0357081
ENSG00000174705	SH3PXD2B	199.687	1.80931	0.779999	0.000440971	0.0277216
ENSG00000176834	VSIG10	64.1298	1.73024	0.629105	0.000171812	0.0138805
ENSG00000157227	MMP14	1287.27	1.7173	0.826431	0.000791582	0.0394802
ENSG00000167244	IGF2	107.603	1.70903	0.736916	0.000506616	0.0307604
ENSG00000176597	B3GNT5	552.023	1.70795	0.723979	0.000433058	0.0274278
ENSG00000134317	GRHL1	886.477	1.52286	0.693868	0.000836725	0.041127
ENSG00000164251	F2RL1	255.462	1.47706	0.690598	0.0010776	0.0494555
ENSG00000185222	TCEAL9	522.72	1.46138	0.649059	0.00074652	0.0381076
ENSG00000163235	TGFA	489.382	1.37869	0.57336	0.000568907	0.0330051
ENSG00000270553		152.098	1.30689	0.558135	0.000566914	0.0329873
ENSG00000128692	EIF2S2P4	229.896	1.18526	0.531476	0.000740701	0.0381076
ENSG00000118680	MYL12B	4761.76	1.14326	0.524273	0.00104806	0.0485562
ENSG00000149573	MPZL2	1748.28	0.288101	0.828594	0.000786093	0.0393067
ENSG00000176641	RNF152	57.0705	0.268005	0.623552	0.000912217	0.0439469
ENSG00000112769	LAMA4	137.841	0.265089	0.645209	0.000335948	0.0233741
ENSG00000104368	PLAT	922.012	0.262279	0.716261	1.76075e-06	0.000956236
ENSG00000131746	TNS4	595.999	0.261297	0.679682	1.4569e-05	0.0029039
ENSG00000213853	EMP2	529.053	0.257579	0.665129	3.67389e-06	0.00148748
ENSG00000162069	BICDL2	85.7954	0.244792	0.558682	0.0001291	0.0118066
ENSG00000102038	SMARCA1	153.007	0.24425	0.512112	0.00100005	0.0465524
ENSG00000142910	TINAGL1	231.836	0.233926	0.500809	4.97265e-05	0.00618782
ENSG00000103067	ESRP2	255.93	0.231341	0.495965	5.1778e-05	0.00624883
ENSG00000124466	LYPD3	3351.96	0.231074	0.503956	2.58299e-05	0.00417356
ENSG00000167880	EVPL	586.097	0.228796	0.47425	0.000240414	0.0177371
ENSG00000132698	RAB25	625.028	0.228362	0.493119	1.58427e-05	0.00297827
ENSG00000118523	CCN2	495.342	0.218929	0.446665	9.27216e-05	0.00924897
ENSG00000162105	SHANK2	35.7562	0.218657	0.433202	0.000467748	0.0290521
ENSG00000198074	AKR1B10	811.94	0.213769	0.450277	1.30484e-07	0.000283456
ENSG00000168398	BDKRB2	206.957	0.212547	0.421066	0.000133186	0.0119942
ENSG00000137693	YAP1	516.131	0.21219	0.423892	0.000108118	0.0104644
ENSG00000187498	COL4A1	915.957	0.200056	0.389184	0.000375853	0.0249942
ENSG00000168143	FAM83B	296.735	0.198841	0.394052	1.34957e-05	0.00274849
ENSG00000114251	WNT5A	257.312	0.195712	0.392681	4.0115e-07	0.000416941
ENSG00000103855	CD276	362.441	0.193482	0.378145	6.19985e-05	0.00708849
ENSG00000046604	DSG2	797.309	0.191027	0.377	6.68e-06	0.00193142
ENSG00000154227	CERS3	421.69	0.189702	0.362835	0.000524017	0.0314266
ENSG00000099260	PALMD	246.986	0.186548	0.362914	6.19161e-05	0.00708849
ENSG00000261559	FSCN1P1	100.399	0.185859	0.354746	0.000637604	0.0345313
ENSG00000143217	NECTIN4	608.156	0.185352	0.362081	2.90415e-05	0.00450627
ENSG00000197632	SERPINB2	1475.61	0.185267	0.364098	1.73804e-05	0.00317575
ENSG00000182492	BGN	444.594	0.183991	0.356397	6.1235e-05	0.00708406
ENSG00000019549	SNAI2	340.059	0.183534	0.353201	0.000155933	0.0128094
ENSG00000121742	GJB6	2927.41	0.182984	0.359369	1.80406e-05	0.00326585
ENSG00000069011	PITX1	574.876	0.177218	0.350922	1.16754e-07	0.000283456
ENSG00000138271	GPR87	270.517	0.177145	0.343787	7.35323e-05	0.00793905
ENSG00000188010	MORN2	56.5141	0.176137	0.336604	0.00101055	0.0469295
ENSG00000188910	GJB3	501.424	0.1747	0.338078	8.10289e-05	0.00856258
ENSG00000183347	GBP6	569.085	0.1702	0.327717	0.000390157	0.0255972
ENSG00000136859	ANGPTL2	157.498	0.167758	0.322609	0.000596204	0.0335904
ENSG00000164692	COL1A2	2470.82	0.166966	0.329014	9.95358e-06	0.00234461
ENSG00000185633	NDUFA4L2	1553.47	0.165674	0.323942	6.71753e-05	0.00759159
ENSG00000136695	IL36RN	784.626	0.164348	0.32417	6.42315e-06	0.00193142
ENSG00000109846	CRYAB	208.991	0.163823	0.319383	5.59999e-05	0.00659551
ENSG00000140937	CDH11	146.129	0.163416	0.323719	3.62539e-07	0.000416941
ENSG00000162981	LRATD1	330.026	0.161636	0.316525	4.25819e-05	0.0054413
ENSG00000111799	COL12A1	861.883	0.16101	0.318585	7.95799e-06	0.00204719
ENSG00000188643	S100A16	2742.04	0.159867	0.31683	2.14054e-05	0.00359938
ENSG00000141579	ZNF750	425.916	0.159293	0.318535	4.92604e-08	0.000160515
ENSG00000168453	HR	461.439	0.159191	0.314606	3.29288e-05	0.00484053
ENSG00000126785	RHOJ	29.9273	0.158949	0.312016	0.000162816	0.0132084
ENSG00000137573	SULF1	217.886	0.158753	0.308272	0.000601296	0.0336842
ENSG00000121068	TBX2	38.4917	0.156653	0.307729	5.07695e-05	0.00620506
ENSG00000116132	PRRX1	205.274	0.156137	0.308918	4.22831e-06	0.00158976
ENSG00000196754	S100A2	6517.46	0.153292	0.307799	1.85197e-06	0.000978592
ENSG00000087245	MMP2	672.659	0.152234	0.305376	7.29811e-06	0.00195459
ENSG00000106278	PTPRZ1	414.302	0.151692	0.304417	3.10876e-06	0.00132129
ENSG00000137648	TMPRSS4	808.237	0.151274	0.30388	3.0106e-06	0.00132129
ENSG00000189143	CLDN4	1000.67	0.149906	0.303369	2.34147e-07	0.000326986
ENSG00000176907	TCIM	77.4544	0.147966	0.294039	0.000615073	0.0338607
ENSG00000108821	COL1A1	3512.23	0.147765	0.299553	2.15263e-06	0.00107913
ENSG00000115008	IL1A	583.208	0.147558	0.296471	3.4938e-05	0.00502259
ENSG00000101825	MXRA5	204.048	0.147149	0.294181	0.000186435	0.0147578
ENSG00000176771	NCKAP5	42.7021	0.146786	0.290569	0.000721753	0.0375292
ENSG00000083857	FAT1	794.571	0.146097	0.297228	1.21466e-06	0.000754837
ENSG00000188112	C6orf132	359.797	0.14593	0.291359	0.000495683	0.0301903
ENSG00000168743	NPNT	111.456	0.145578	0.290805	0.000397414	0.0259725
ENSG00000087510	TFAP2C	244.917	0.145545	0.291938	6.87435e-05	0.00763639
ENSG00000118898	PPL	2364.07	0.145131	0.294839	2.05185e-05	0.00351892
ENSG00000101311	FERMT1	553.954	0.144734	0.293803	1.90986e-05	0.00336577
ENSG00000158055	GRHL3	255.272	0.141927	0.289966	6.61373e-06	0.00193142
ENSG00000169604	ANTXR1	332.076	0.139846	0.285699	8.68754e-05	0.00889267
ENSG00000119888	EPCAM	459.8	0.139653	0.288007	4.49581e-06	0.00162773
ENSG00000149968	MMP3	399.881	0.136255	0.282811	3.76739e-06	0.00148748
ENSG00000189221	MAOA	190.727	0.136204	0.281034	0.000144913	0.0124555
ENSG00000135373	EHF	830.583	0.133731	0.276504	0.000949887	0.0451855
ENSG00000164379	FOXQ1	88.3369	0.1337	0.27901	2.53622e-05	0.00413214
ENSG00000147697	GSDMC	185.08	0.131155	0.2724	0.000897401	0.0436445
ENSG00000115461	IGFBP5	941.423	0.128527	0.273315	0.000129232	0.0118066
ENSG00000184292	TACSTD2	4312.97	0.128317	0.27322	0.00014953	0.0126011
ENSG00000146648	EGFR	1365.02	0.127671	0.274166	1.00225e-06	0.000725738
ENSG00000109472	CPE	217.977	0.127322	0.269124	0.000887587	0.0432749
ENSG00000142871	CCN1	424.676	0.12722	0.272363	4.45108e-05	0.00565085
ENSG00000125998	FAM83C	415.615	0.127095	0.272213	3.09479e-05	0.00465708
ENSG00000122733	PHF24	13.0129	0.125952	0.267977	0.000753227	0.0383498
ENSG00000139263	LRIG3	151.32	0.125886	0.267147	0.000674999	0.0357081
ENSG00000152661	GJA1	1973.35	0.125649	0.271138	1.31855e-05	0.00274849
ENSG00000166535	A2ML1	1614.04	0.125632	0.270894	2.73094e-05	0.0043031
ENSG00000087842	PIR	143.204	0.124821	0.267757	0.000646824	0.0348376
ENSG00000053747	LAMA3	1073.14	0.123546	0.26758	0.000183631	0.0146538
ENSG00000145824	CXCL14	2485.5	0.12271	0.267808	3.91783e-05	0.00517551
ENSG00000153294	ADGRF4	124.374	0.121986	0.266166	1.32549e-05	0.00274849
ENSG00000167767	KRT80	788.8	0.121036	0.265843	4.19839e-05	0.00540018
ENSG00000129009	ISLR	134.345	0.120077	0.263668	5.23319e-05	0.00627694
ENSG00000125398	SOX9	280.296	0.119901	0.262257	0.000325993	0.0227625
ENSG00000117525	F3	1025.2	0.119731	0.26436	3.85294e-05	0.00516741
ENSG00000164070	HSPA4L	181.925	0.118914	0.261955	0.00035015	0.0240203
ENSG00000117114	ADGRL2	221.224	0.118499	0.261659	0.000147606	0.0124929
ENSG00000167656	LY6D	1438.83	0.117881	0.263613	8.3908e-07	0.000656194
ENSG00000188089	PLA2G4E	629.802	0.117559	0.263771	1.79237e-08	8.76064e-05
ENSG00000104332	SFRP1	134.887	0.116337	0.259819	0.00011099	0.010637
ENSG00000163032	VSNL1	251.214	0.114857	0.257752	0.000701241	0.0366576
ENSG00000166396	SERPINB7	291.578	0.114147	0.257656	0.000215167	0.0166259
ENSG00000168907	PLA2G4F	86.0468	0.11396	0.256832	0.000346683	0.0239505
ENSG00000041982	TNC	2788.12	0.113676	0.259319	6.70878e-06	0.00193142
ENSG00000113594	LIFR	26.3254	0.113467	0.257321	0.00013814	0.0122207
ENSG00000062038	CDH3	1984.17	0.111619	0.257129	2.61837e-05	0.00419604
ENSG00000188373	C10orf99	512.039	0.111269	0.2569	1.26902e-05	0.0026968
ENSG00000115009	CCL20	427.228	0.111203	0.25528	0.000691623	0.0363252
ENSG00000188153	COL4A5	316.361	0.110831	0.255334	0.000162785	0.0132084
ENSG00000107562	CXCL12	152.411	0.110369	0.255014	0.000291132	0.0207133
ENSG00000172137	CALB2	42.899	0.109487	0.252912	0.000689116	0.0363151
ENSG00000211448	DIO2	300.49	0.10851	0.252497	0.000434895	0.0274278
ENSG00000104140	RHOV	439.529	0.107579	0.25234	0.000344575	0.0238893
ENSG00000147689	FAM83A	1738.42	0.107465	0.252549	0.000194435	0.015145
ENSG00000136688	IL36G	710.733	0.107417	0.253592	5.32899e-06	0.00176588
ENSG00000089356	FXYD3	2742.82	0.106753	0.252111	0.00021747	0.0166259
ENSG00000011465	DCN	1902.7	0.104984	0.251737	9.81378e-07	0.000725738
ENSG00000230937	MIR205HG	1153.71	0.104751	0.250877	1.9109e-05	0.00336577
ENSG00000131435	PDLIM4	80.9201	0.104731	0.249973	4.07604e-05	0.00531755
ENSG00000181333	HEPHL1	1411.59	0.10462	0.250117	0.000369111	0.024799
ENSG00000170454	KRT75	178.406	0.104502	0.249877	7.17966e-05	0.00784188
ENSG00000069812	HES2	345.144	0.104163	0.249187	0.000225632	0.0169667
ENSG00000133110	POSTN	1166.44	0.102747	0.248216	0.000539042	0.0319358
ENSG00000163638	ADAMTS9	22.5064	0.101755	0.246508	0.000484807	0.0297216
ENSG00000147027	TMEM47	34.8588	0.100703	0.245841	0.000358648	0.0243811
ENSG00000226145	KRT16P6	135.029	0.100484	0.245209	0.000785054	0.0393067
ENSG00000181449	SOX2	260.916	0.0993535	0.246453	1.88369e-05	0.00336577
ENSG00000074211	PPP2R2C	606.41	0.0964437	0.242826	0.00091601	0.0440022
ENSG00000122863	CHST3	125.829	0.0935726	0.240552	0.000660644	0.0351942
ENSG00000134757	DSG3	6481.5	0.0912928	0.240815	5.47914e-06	0.00178538
ENSG00000198774	RASSF9	71.4215	0.0911014	0.239292	0.000982063	0.0463776
ENSG00000183853	KIRREL1	240.322	0.0906835	0.239	0.00098847	0.0464098
ENSG00000152137	HSPB8	370.334	0.0886892	0.237839	0.000508958	0.0308069
ENSG00000125780	TGM3	829.595	0.0878132	0.23761	0.000583884	0.0333787
ENSG00000235385	LINC02154	39.1743	0.0869156	0.237163	6.39502e-05	0.00726913
ENSG00000129455	KLK8	281.675	0.0782728	0.230963	0.000734727	0.0380017
ENSG00000064692	SNCAIP	69.9307	0.0754343	0.229517	0.000880022	0.0430391
ENSG00000139329	LUM	3991.46	0.0727111	0.229063	7.8056e-06	0.00203476
ENSG00000137975	CLCA2	4294.07	0.066463	0.225537	0.000360406	0.0243817
ENSG00000188508	KRTDAP	1556.56	0.0664108	0.225483	0.000359151	0.0243811
ENSG00000145934	TENM2	556.979	0.0651565	0.224869	0.000408082	0.0262448
ENSG00000171346	KRT15	1848.6	0.0650754	0.224806	0.000616039	0.0338607
ENSG00000169035	KLK7	981.914	0.0636181	0.224246	0.000136094	0.0120969
ENSG00000167757	KLK11	877.958	0.0634778	0.224051	0.000560079	0.0327077
ENSG00000087494	PTHLH	1305.31	0.0633136	0.223935	0.000597896	0.0335904
ENSG00000189334	S100A14	3731.75	0.0631517	0.223933	0.0005337	0.0318121
ENSG00000186847	KRT14	48097.3	0.0629652	0.22388	0.000453787	0.028345
ENSG00000163347	CLDN1	1134.87	0.0623432	0.223465	0.00107697	0.0494555
ENSG00000178919	FOXE1	290.583	0.0614497	0.223218	0.000146527	0.0124555
ENSG00000196805	SPRR2B	146.299	0.0611496	0.223083	0.000109401	0.0105364
ENSG00000108602	ALDH3A1	1268.83	0.0593195	0.222245	0.000381194	0.0251781
ENSG00000189001	SBSN	4589.88	0.0586441	0.222004	0.000303694	0.0214351
ENSG00000168542	COL3A1	5153.64	0.0584137	0.22184	0.000616563	0.0338607
ENSG00000185479	KRT6B	14138.6	0.0581366	0.221735	0.00059077	0.033576
ENSG00000203785	SPRR2E	4638.53	0.0565737	0.221106	0.000468079	0.0290521
ENSG00000159516	SPRR2G	927.086	0.0554571	0.220769	5.15688e-05	0.00624883
ENSG00000197641	SERPINB13	1427.53	0.0553723	0.220692	0.000140575	0.012238
ENSG00000206073	SERPINB4	798.477	0.054952	0.220463	0.000352524	0.0240986
ENSG00000115963	RND3	876.584	0.0530754	0.219648	0.000989866	0.0464098
ENSG00000241794	SPRR2A	9430.87	0.052022	0.219294	0.000807174	0.0401554
ENSG00000169474	SPRR1A	6586.41	0.0518101	0.21919	0.00106141	0.0489424
ENSG00000140519	RHCG	2397.97	0.0515959	0.219178	0.000405828	0.0261859
ENSG00000134762	DSC3	4385.93	0.0492157	0.218266	0.000999104	0.0465524
ENSG00000153802	TMPRSS11D	827.846	0.0472427	0.217573	0.0010601	0.0489424
ENSG00000057149	SERPINB3	977.159	0.0450253	0.216865	0.000837223	0.041127
ENSG00000197172	MAGEA6	42.076	0.0188466	0.210744	6.83436e-11	1.33619e-06
ENSG00000248144	ADH1C	19.3198	0.00804806	0.209841	1.38979e-05	0.00280122
